# Supplementary material for: Evidence for the Cytoplasmic Localization of the L-α-Glycerophosphate Oxidase in Members of the “Mycoplasma mycoides Cluster”
Source: Front Microbiol. 2019 Jun 19;10:1344. doi: 10.3389/fmicb.2019.01344 (PMC6593217; doi:10.3389/fmicb.2019.01344)
Supplement: TABLE S1 — GlpO sequences used in this study. Each GlpO amino acids sequence is provided with information regarding its respective locus tag, mycoplasma strain, contig coordinates on the genome, protein length (amino acids), whole amino acids sequence and current annotation (columns A to F, respectively). In addition, results from the PSORTb analysis obtained for each the GlpO sequences are also included. Scores associated with the different putative localizations are indicated (columns G to J) as well as the final prediction given by the software (column K). All the GlpO sequences used to generate the unrooted phylogenetic tree are highlighted in yellow. [file Table_1.xlsx]

## Sheet: Myco_annotations_psortb
Locus Tag	Genome	Contig coordinates	Length	Sequence	Annotation	Cytoplasmic_Score	CytoplasmicMembrane_Score	Cellwall_Score	Extracellular_Score	Final_Localization
AAW50_RS00320	Mycoplasma_canis_LV_1992	NZ_CP011368_c(70195..71349)	384	MKNKYDLVIIGGGIIGGAIAYELSQYKLKTLLLERNPVFADETSKGNSGAIHGGFDPEPHKIEAKLNVLGNELWRTKIFQDLDFPKAQVDSLILAFSEEEMKHVHMLYDRGLINKVPKEFLRVISKEEVLKKEPNVNPKVVGALLCTSSWAIDPVRATYAFMGASEQNGTDLKTNSEVTDIKFVNDEFIIKLKNGEEVISKVVINAAGHYADVLAEKAGYGDFKQTTRRGEYRILSRTEAGIVNSICFKVPTIYGKGVIVAPMLDGRVLVGPTAEEGVPKEETRLVTKEKFDYIGQIGKEIIPSIRLEKTEMTLAGSRPIDIETNDFVIRSAKDNKKFINAAGMQSPAIASAPAIAIEIAKLVEAAGLKLEKNPNYNAKFKVKF	type_2_glycerol-3-phosphate_oxidase	7.5	1.15	0.62	0.73	Cytoplasmic
EXC52_RS01275	Mycoplasma_canis_NCTC10146_1951	NZ_LR215010_337623..338777	384	MKNKYDLVIIGGGIIGGAIAYELSQYKLKTLLLERNPVFADETSKGNSGAIHGGFDPEPHKIEAKLNVLGNELWRTKIFQDLDFPKAQVDSLILAFSEEEMKHVHMLYDRGLINKVPKEFLRVISKEEVLKKEPNVNPKVVGALLCTSSWAIDPVRATYAFMGASEQNGTELKTNSEVTDIKFINDEFIIKLKNGEEVISKVVINAAGHYADVLAEKAGYGDFKQTTRRGEYRILSRTEAGIVNSICFKVPTIYGKGVIVAPMLDGRVLVGPTAEEGVPKEETRLVTKEKFDYIGQIGKEIIPSIRLEKTEMTLAGSRPIDIETNDFVIRSAKDNKKFINAAGMQSPAIASAPAIAIEIAKLVEAAGLKLEKNPNYNAKFKVKF	type_2_glycerol-3-phosphate_oxidase	7.5	1.15	0.62	0.73	Cytoplasmic
AXW82_RS00210	Mycoplasma_canis_PG_14_1951	NZ_CP014281_55223..56377	384	MKNKYDLVIIGGGIIGGAIAYELSQYKLKTLLLERNPVFADETSKGNSGAIHGGFDPEPHKIEAKLNVLGNELWRTKIFQDLDFPKAQVDSLILAFSEEEMKHVHMLYDRGLINKVPKEFLRVISKEEVLKKEPNVNPKVVGALLCTSSWAIDPVRATYAFMGASEQNGTELKTNSEVTDIKFINDEFIIKLKNGEEVISKVVINAAGHYADVLAEKAGYGDFKQTTRRGEYRILSRTEAGIVNSICFKVPTIYGKGVIVAPMLDGRVLVGPTAEEGVPKEETRLVTKEKFDYIGQIGKEIIPSIRLEKTEMTLAGSRPIDIETNDFVIRSAKDNKKFINAAGMQSPAIASAPAIAIEIAKLVEAAGLKLEKNPNYNAKFKVKF	type_2_glycerol-3-phosphate_oxidase	7.5	1.15	0.62	0.73	Cytoplasmic
MCANPG14_RS00285	Mycoplasma_canis_PG_14_1951	NZ_AJFQ01000002_1336..2490	384	MKNKYDLVIIGGGIIGGAIAYELSQYKLKTLLLERNPVFADETSKGNSGAIHGGFDPEPHKIEAKLNVLGNELWRTKIFQDLDFPKAQVDSLILAFSEEEMKHVHMLYDRGLINKVPKEFLRVISKEEVLKKEPNVNPKVVGALLCTSSWAIDPVRATYAFMGASEQNGTELKTNSEVTDIKFINDEFIIKLKNGEEVISKVVINAAGHYADVLAEKAGYGDFKQTTRRGEYRILSRTEAGIVNSICFKVPTIYGKGVIVAPMLDGRVLVGPTAEEGVPKEETRLVTKEKFDYIGQIGKEIIPSIRLEKTEMTLAGSRPIDIETNDFVIRSAKDNKKFINAAGMQSPAIASAPAIAIEIAKLVEAAGLKLEKNPNYNAKFKVKF	type_2_glycerol-3-phosphate_oxidase	7.5	1.15	0.62	0.73	Cytoplasmic
MCANUF33_RS00285	Mycoplasma_canis_UF33_1992	NZ_AJFS01000001_81374..82528	384	MKNKYDLVIIGGGIIGGAIAYELSQYKLKTLLLERNPVFADETSKGNSGAIHGGFDPEPHKIEAKLNVLGNELWRTKIFQNLDFPKAQVDSLILAFSEEEMKHVHMLYDRGLINKVPKEFLRVISKEEVLKKEPNVNPKVVGALLCTSSWAIDPVRATYAFMGASEQNGTELKTNSEVTDIKFVNDEFIIKLKNGKEVISKVVINAAGHYADVLAEKAGYGDFKQTTRRGEYRILSRTEAGIVNSICFKVPTIYGKGVIVAPMLDGRVLVGPTAEEGVPKEETRLVTKEKFDYIGQIGKEIIPSIRLEKTEMTLAESRPIDIETNDFVIRSAKDNKKFINAAGMQSPAIASAPAIAIEIAKLVEAAGLKLEKNPNYNAKFKVKF	type_2_glycerol-3-phosphate_oxidase	7.5	1.15	0.62	0.73	Cytoplasmic
MCANUFG1_RS00290	Mycoplasma_canis_UFG1_2009	NZ_AJFT01000001_81347..82501	384	MKNKYDLVIIGGGIIGGAIAYELSQYKLKTLLLERNPVFADETSKGNSGAIHGGFDPEPHKIEAKLNVLGNELWRTKIFQDLDFPKVQVDSLILAFSEEEMKHVHMLYDRGLINKVPKEFLRVISKEEVLKKEPNVNPKVVGALLCTSSWAIDPVRATYAFMGASEQNGTELKTNSEVTDIKFVNDEFIIKLKNGEEVISKVVINAAGHYADVLAEKAGYGDFKQTTRRGEYRILSRTEAGIVNSICFKVPTIYGKGVIVAPMLDGRVLVGPTAEEGVPKEETRLVTKEKFDYIGQIGKEIIPSIRLEKTEMTLAGSRPIDIETNDFVIRSAKDNKKFINAAGMQSPAIASAPAIAIEIAKLVEAAGLKLEKNPNYNAKFKVKF	type_2_glycerol-3-phosphate_oxidase	7.5	1.15	0.62	0.73	Cytoplasmic
MCANUFG4_RS00400	Mycoplasma_canis_UFG4_2009	NZ_AJFU01000002_c(20036..21190)	384	MKNKYDLVIIGGGIIGGAIAYELSQYKLKTLLLERNPVFADETSKGNSGAIHGGFDPEPHKIEAKLNVLGNELWRTKIFQDLDFPKAQVDSLILAFSEEEMKHVHMLYDRGLINKVPKEFLRVISKEEVLKKEPNVNPKVVGALLCTSSWAIDPVRATYAFMGASEQNGTELKTNSEVIDIKFVNDEFIIKLKNGEEVISKVVINAAGHYADVLAEKAGYGDFKQTTRRGEYRILSRTEAGIVNSICFKVPTIYGKGVIVAPMLDGRVLVGPTAEEGVPKEETRLVTKEKFDYIGQIGKEIIPSIRLEKTEMTLAGSRPIDIETNDFVIRSAKDNKKFINAAGMQSPAIASAPAIAIEIAKLVEAAGLKLEKNPNYNAKFKVKF	type_2_glycerol-3-phosphate_oxidase	7.5	1.15	0.62	0.73	Cytoplasmic
MCAPA_RS00605	Mycoplasma_capricolum_subsp._capricolum_14232_2004	NZ_JFDO01000004_60219..61382	387	MRQTKVDICIIGGGIIGASIARELAKFDKKIVVLEANPRLALETSSHNSGLVHGGFDPRPETLNAKLNVLGKKRYEDWIKEMDFPYLRIDSTIVAFNDDEMKHVHMLYDRGLINGLDPKEMEIIDAKELQKREPNINKQAVGALVCNSSIAIDPVVLTTTLMRNAIKNGVELKVNSKVIDIKKIDNIFEIKTSKNEVIKSEVIVNVAGHYADIIAQMAGYGDFKLTTRRGEYRILDKSEAGIVNSVVFMVPTIHGKGVIVAPMLDGRVMVGPTALDGVPKEETLLVTQQQYDNIGKIGKHLIPNINMDKTCTVYAGSRPIDIETNDFVIRPAKNDKKFINAAGMKSPAIASAPAIADMVCDLVRNAFDKLEKKANWQPKEEAILPWK	type_2_glycerol-3-phosphate_oxidase	7.5	1.15	0.62	0.73	Cytoplasmic
AAK27_RS01270	Mycoplasma_capricolum_subsp._capricolum_14DL0024_2014	NZ_LBMF01000002_c(205245..206408)	387	MRQTKVDICIIGGGIIGASIARELAKFDKKIVVLEANPRLALETSSHNSGLVHGGFDPRPETLNAKLNVLGKKRYEDWIKEMDFPYLRIDSTIVAFNDDEMKHVHMLYDRGLINGLDPKEMEIIDAKELQKREPNINKQAVGALVCNSSIAIDPVVLTTTLMRNAIKNGVELKVNSKVIDIKKIDNIFEIKTSKNEVIKSEVIVNVAGHYADIIAQMAGYGDFKLTTRRGEYRILDKSEAGIVNSVVFMVPTIHGKGVIVAPMLDGRVMVGPTALDGVPKEETLLVTQQQYDNIGKIGKHLIPNINMDKTCTVYAGSRPIDIETNDFVIRPAKNDKKFINAAGMKSPAIASAPAIADMVCDLVRNAFDKLEKKANWQPKEEAILPWK	type_2_glycerol-3-phosphate_oxidase	7.5	1.15	0.62	0.73	Cytoplasmic
MCAP_RS01105	Mycoplasma_capricolum_subsp._capricolum_ATCC_ATCC_27343	NC_007633_c(262639..263802)	387	MRQTKVDICIIGGGIIGASIARELAKFDKKIVVLEANPRLALETSSHNSGLVHGGFDPRPETLNAKLNVLGKKRYEDWIKEMDFPYLRIDSTIVAFNDDEMKHVHMLYDRGLINGLDPKEMEIINAKELQKREPNINKQAVGALVCNSSIAIDPVVLTTTLMRNAIKNGVELKVNSKVIDIKKNDNIFEIKTSKNEVIKSEVIVNVAGHYADIIAQMAGYGDFKLTTRRGEYRILDKSEAGIVNSVVFMVPTIHGKGVIVAPMLDGRVMVGPTALDGVPKEETLLVTQQQYDNIGKIGKHLIPNINMDKTCTVYAGSRPIDIETNDFVIRPAKNDKKFINAAGMKSPAIASAPAIADMVCDLVRNAFDKLEKKANWQPKEEAILPWK	type_2_glycerol-3-phosphate_oxidase	7.5	1.15	0.62	0.73	Cytoplasmic
MCGM508_RS00565	Mycoplasma_capricolum_subsp._capricolum_GM508D_1985	NZ_JXQB01000001_154102..155265	387	MRQTKVDICIIGGGIIGASIARELAKFDKKIVVLEANPRLALETSSHNSGLVHGGFDPRPETLNAKLNVLGKKRYEDWIKEMDFPYLRIDSTIVAFNDDEMKHVHMLYDRGLINGLDPKEMEIINAKELQKREPNINKQAVGALVCNSSIAIDPVVLTTTLMRNAIKNGVELKVNSKVIDIKKNDNIFEIKTSKNEIIKSEVIVNVAGHYADIIAQMAGYGDFKLTTRRGEYRILDKSEAGIVNSVVFMVPTIHGKGVIVAPMLDGRVMVGPTALDGVPKEETLLVTQQQYDNIGKIGKHLIPNINMDKTCTVYAGSRPIDIETNDFVIRPAKNDKKFINAAGMKSPAIASAPAIADMVCDLVRNAFDKLEKKANWQPKEEAILPWK	type_2_glycerol-3-phosphate_oxidase	7.5	1.15	0.62	0.73	Cytoplasmic
MCCG_RS01205	Mycoplasma_capricolum_subsp._capripneumoniae_87001	NZ_CP006959_c(291112..292275)	387	MRQTKVDICIIGGGIIGASIARELAKFDKKIVVLEANSKLALETSSHNSGLVHGGFDPRPETLNAKLNVLGKKRYEDWIKEMDFPYLRIDSTIVAFNDDEMKHVHMLYDRGLINGLDPKEMEIIDAKELQKREPNINKQAVGALVCNSSIAIDPVVLTTTLMRNAIKNGVELKVNSKVIDIKKNDNIFEIKTSKNEVIKSEVIVNVAGHYADIIAQMAGYGDFKLTTRRGEYRILDKSEAGIVNSVVFMVPTIHGKGVIVAPMLDGRVMVGPTALDGVPKEETLLVTQQQYDNIGKIGKHLIPNINMDKTCIVYAGSRPIDIETNDFVIRPAKNDKKFINAAGMKSPAIASAPAIADMVCDLVKNAFDKLEKKANWQPKEEAILPWK	type_2_glycerol-3-phosphate_oxidase	7.5	1.15	0.62	0.73	Cytoplasmic
MCCP001_RS01215	Mycoplasma_capricolum_subsp._capripneumoniae_9231-Abomsa_1982	NZ_LM995445_c(291050..292213)	387	MRQTKVDICIIGDGIIGASIARELAKFDKKIVVLEANSKLALETSSHNSGLVHGGFDPRPETLNAKLNVLGKKRYEDWIKEMDFPYLRIDSTIVAFNDNEMKHVHMLYDRGLINGLDPKEMEIIDAKELQKREPNINKQAVGALVCNSSIAIDPVVLTTTLMRNAIKNGVELKVNSKVIDIKKNDNIFEIKTSKNEVIKSEVIVNVAGHYADIIAQMAGYGDFKLTTRRGEYRILDKSEAGIVNSVVFMVPTIHGKGVIVAPMLDGRVMVGPTALDGVPKEETLLVTQQQYDNIGKIGKHLIPNINMDKTCIVYAGSRPIDIETNDFVIRPAKNDKKFINAAGMKSPAIASAPAIADMVCDLVKNAFDKLEKKANWQPKEEAILPWK	type_2_glycerol-3-phosphate_oxidase	7.5	1.15	0.62	0.73	Cytoplasmic
MCCP_RS03545	Mycoplasma_capricolum_subsp._capripneumoniae_99108_1999	NZ_JMJI01000039_c(13757..14920)	387	MRQTKVDICIIGGGIIGASIARELAKFDKKIVVLEANSKLALETSSHNSGLVHGGFDPRPETLNAKLNVLGKKRYEDWIKEMDFPYLRIDSTIVAFNDDEMKHVHMLYDRGLINGLDPKEMEIIDAKELQKREPNINKQAVGALVCNSSIAIDPVVLTTTLMRNAIKNGVELKVNSKVIDIKKNDNIFEIKTSKNEVIKSEVIVNVAGHYADIIAQMAGYGDFKLTTRRGEYRILDKSEAGIVNSVVFMVPTIHGKGVIVAPMLDGRVMVGPTALDGVPKEETLLVTQQQYDNIGKIGKHLIPNINMDKTCIVYAGSRPIDIETNDFVIRPAKNDKKFINAAGMKSPAIASAPAIADMVCDLVKNAFDKLEKKANWQPKEEAILPWK	type_2_glycerol-3-phosphate_oxidase	7.5	1.15	0.62	0.73	Cytoplasmic
MCCPILRI181_RS01190	Mycoplasma_capricolum_subsp._capripneumoniae_ILRI181	NZ_LN515399_c(291055..292218)	387	MRQTKVDICIIGGGIIGASIARELAKFDKKIVVLEANSKLALETSSHNSGLVHGGFDPRPETLNAKLNVLGKKRYEDWIKEMDFPYLRIDSTIVAFNDDEMKHVHMLYDRGLINGLDPKEMEIIDAKELQKREPNINKQAVGALVCNSSIAIDPVVLTTTLMRNAIKNGVELKVNSKVIDIKKNDNIFEIKTSKNEVIKSEVIVNVAGHYADIIAQMAGYGDFKLTTRRGEYRILDKSEAGIVNSVVFMVPTIHGKGVIVAPMLDGRVMVGPTALDGVPKEETLLVTQQQYDNIGKIGKHLIPNINMDKTCIVYAGSRPIDIETNDFVIRPAKNDKKFINAAGMKSPAIASAPAIADMVCDLVKNAFDKLEKKANWQPKEEAILPWK	type_2_glycerol-3-phosphate_oxidase	7.5	1.15	0.62	0.73	Cytoplasmic
M1601_RS01185	Mycoplasma_capricolum_subsp._capripneumoniae_M1601	NZ_CP017125_c(291065..292228)	387	MRQTKVDICIIGGGIIGASIARELAKFDKKIVVLEANSKLALETSSHNSGLVHGGFDPRPETLNAKLNVLGKKRYEDWIKEMDFPYLRIDSTIVAFNDNEMKHVHMLYDRGLINGLDPKEMEIIDAKELQKREPNINKQAVGALVCNSSIAIDPVVLTTTLMRNAIKNGVELKVNSKVIDIKKNDNIFEIKTSKNEVIKSEVIVNVAGHYADIIAQMAGYGDFKLATRRGEYRILDKSEAGIVNSVVFMVPTIHGKGVIVAPMLDGRVMVGPTALDGVPKEETLLVTQQQYDNIGKIGKHLIPNINMDKTCIVYAGSRPIDIETNDFVIRPAKNDKKFINAAGMKSPAIASAPAIADMVCDLVKNAFDKLEKKANWQPKEEAILPWK	type_2_glycerol-3-phosphate_oxidase	7.5	1.15	0.62	0.73	Cytoplasmic
MCCPF38_RS01210	Mycoplasma_capricolum_subsp._capripneumoniae_type_strain:_F38_=_NCTC_10192	NZ_LN515398_c(290998..292161)	387	MRQTKVDICIIGGGIIGASIARELAKFDKKIVVLEANSKLALETSSHNSGLVHGGFDPRPETLNAKLNVLGKKRYEDWIKEMDFPYLRIDSTIVAFNDNEMKHVHMLYDRGLINGLDPKEMEIIDAKELQKREPNINKQAVGALVCNSSIAIDPVVLTTTLMRNAIKNGVELKVNSKVIDIKKNDNIFEIKTSKNEVIKSEVIVNVAGHYADIIAQMAGYGDFKLTTRRGEYRILDKSEAGIVNSVVFMVPTIHGKGVIVAPMLDGRVMVGPTALDGVPKEETLLVTQQQYDNIGKIGKHLIPNINMDKTCIVYAGSRPIDIETNDFVIRPAKNDKKFINAAGMKSPAIASAPAIADMVCDLVKNAFDKLEKKANWQPKEEAILPWK	type_2_glycerol-3-phosphate_oxidase	7.5	1.15	0.62	0.73	Cytoplasmic
BVA24_RS01190	Mycoplasma_capricolum_subsp._capripneumoniae_zly1309F_2013	NZ_CP019061_c(291048..292211)	387	MRQTKVDICIIGGGIIGASIARELAKFDKKIVVLEANSKLALETSSHNSGLVHGGFDPRPETLNAKLNVLGKKRYEDWIKEMDFPYLRIDSTIVAFNDDEMKHVHMLYDRGLINGLDPKEMEIIDAKELQKREPNINKQAVGALVCNSSIAIDPVVLTTTLMRNAIKNGVELKVNSKVIDIKKNDNIFEIKTSKNEVIKSEVIVNVAGHYADIIAQMAGYGDFKLTTRRGEYRILDKSEAGIVNSVVFMVPTIHGKGVIVAPMLDGRVMVGPTALDGVPKEETLLVTQQQYDNIGKIGKHLIPNINMDKTCIVYAGSRPIDIETNDFVIRPAKNDKKFINAAGMKSPAIASAPAIADMVCDLVKNAFDKLEKKANWQPKEEAILPWK	type_2_glycerol-3-phosphate_oxidase	7.5	1.15	0.62	0.73	Cytoplasmic
MCYN_RS02405	Mycoplasma_cynos_C142	NC_019949_c(555501..556655)	384	MKRKYDVVIIGGGIIGGAIAYELSQYKLKTLLLEKNPVFADETSKGNSGAIHGGFDPDPHKIEAKLNVIGNQLWREKIFKDLEFPRAQVDSLILAFNEEEMKHVHMLYERGLINKVPKEYLKVISKEEVLKREPNVNPKVQGALLCTSSWAIDPVRATYAFMGASEQNGTELRRNSEVTDIKYLNDEFTITLASGEEITSSVVINAAGHYADVLAEKAGYGDFKQTTRRGEYRILARTEAGIVNSICFKVPTIHGKGVIVAPMLDGRVLVGPTAEEGVPKDQTRVVTKEKFDFIGQIGKEIIPSIRLERTEMTLAGSRPIDIETNDFVIRPAKLNPKFINAAGMQSPALASSPAIAIEIAKLVEAAGVKLEKNPDYNPKFKVQF	type_2_glycerol-3-phosphate_oxidase	7.5	1.15	0.62	0.73	Cytoplasmic
EXC48_RS02860	Mycoplasma_cynos_NCTC10142_1972	NZ_LR214986_c(579787..580941)	384	MKRKYDVVIIGGGIIGGAIAYELSQYKLKTLLLEKNPVFADETSKGNSGAIHGGFDPDPHKIEAKLNVIGNQLWREKIFKDLEFPRAQVDSLILAFNEEEMKHVHMLYERGLINKVPKEYLKVISKEEVLKREPNVNPKVQGALLCTSSWAIDPVRATYAFMGASEQNGTELRRNSEVTDIKYLNDEFTITLASGEEITSSVVINAAGHYADVLAEKAGYGDFKQTTRRGEYRILARTEAGIVNSICFKVPTIHGKGVIVAPMLDGRVLVGPTAEEGVPKDQTRVVTKEKFDFIGQIGKEIIPSIRLERTEMTLAGSRPIDIETNDFVIRPAKLNPKFINAAGMQSPALASSPAIAIEIAKLVEAAGVKLEKNPDYNPKFKVQF	type_2_glycerol-3-phosphate_oxidase	7.5	1.15	0.62	0.73	Cytoplasmic
D500_RS02740	Mycoplasma_feriruminatoris_G5847_1993	NZ_KB199604_32531..33694	387	MRQTKVDICIIGGGIIGSSVARELAKFDKKIVVLEANPRLALETSSHNSGLVHGGFDPRPETLNAKLNVLGKKRYEDWIKEMDFPYLRINSTVVAFNEEEMKHVHMLYDRGLTNGLDPKELEIIDAKELQKREPNINKQAVGALVCNSSIAIDPIVLTSTLMRNAIKNGVELKVNSKVVDIKKVDGLFEIKTSKDEVIKAEVIVNAAGHYADIIAQMAGYPDFKLTTRRGEYRILDKSEAGIVNSVVFMVPTIHGKGVIVAPMLDGRVMVGPTALEGVPKEDTLLVTQEQYENIGKIGKHLIPNINMDKTCTVYAGSRPIDIETNDFVIKPAKADKKFINVAGMKSPAIASAPAIADMVCDLVKDAFDKLDKKANWQPKEEAILPWK	type_2_glycerol-3-phosphate_oxidase	7.5	1.15	0.62	0.73	Cytoplasmic
F809_RS0100655	Mycoplasma_gallisepticum_ATCC_19610	NZ_AUAI01000002_c(43502..44692)	396	MCRYRQTIKLQNMSILKTHFDVAIIGAGIIGASIAYELSRYNLEVVVLEKNPKVANETSLGNSGLIHGGFDPEPHKLEAKLNLQGNLKWREWFKHLEFPRVEIDSLILAFNEEEMKHVHMLYERGLTNGLNKKDLKVLTTQEVLKKEPNVNPAVKGGLLCTSSVAIHPVEATRALLGAAKQNDTRLRVNSEVTNIKYEGDRFALTINNKDKIYARKVINAAGHYADKLANKFGFDNFKQTTRRGEYRILDNYDKNLINSVLFKVPTIHGKGIIIAPTLDGHYLVGPTAQDGVPKEDISLVTKEKYDLIGKIGKDIVPSLKIERTIKTIAGSRPIDVETNDFVIRKSKKNPNFILAAGMQSPALSSAPAIASEIANLLNLKLTPRENFKPDYKIDIF	type_2_glycerol-3-phosphate_oxidase	2.5	2.5	2.5	2.5	Unknown
HFMG06CAA_RS00085	Mycoplasma_gallisepticum_CA06_2006.052-5-2P	NC_018412_c(16744..17934)	396	MCRYRQTIKLQNMSILKTHFDVAIIGAGIIGASIAYELSRYNLEVVVLEKNPKVANETSLGNSGLIHGGFDPEPHKLEAKLNLQGNLKWREWFKHLEFPRVEIDSLILAFNEEEMKHIHMLYERGLTNGLNKKDLKVLTTQEVLKKEPNVNPAVKGGLLCTSSVAIHPVEATRALLGAAKQNDTRLRVNSEVTNIKYEGDRFALTINNKYKIYARKVINAAGHYADKLANKFGFDNFKQTTRRGEYRILDNYDKNLINSVLFKVPTIHGKGIIIAPTLDGHYLVGPTAQDGVPKEDISLVTKEKYDLIGNIGKDIVPSLKIERTIKTIAGSRPIDVETNDFVIRKSKKNPNFILAAGMQSPALSSAPAIASEIANLLNLKLTPRENFKPDYKIDIF	type_2_glycerol-3-phosphate_oxidase	2.5	2.5	2.5	2.5	Unknown
C9E73_RS00070	Mycoplasma_gallisepticum_f99_Avipro_vaccine	NZ_CP028147_c(13589..14779)	396	MCRYRKAIKLQNMSILKTHFDVAIIGAGIIGASIAYELSRYNLEVVVLEKNPKVANETSLGNSGLIHGGFDPEPHKLEAKLNLQGNLKWREWFKHLEFPRVEIDSLILAFNEEEMKHVHMLYERGLTNGLNKKDLKVLTTQEVLKKEPNVNPAVKGGLLCTSSVAIHPVEATRALLGAAKQNDTRLRVNSEVTNIKYEGDRFALTINNKYKIYARKVINAAGHYADKLANKFGFDDFKQTTRRGEYRILDNYDKNLINSVLFKVPTIHGKGIIIAPTLDGHYLVGPTAQDGVPKEDISLVTKEKYDLIGKIGKDIVPSLKIERTIKTIAGSRPIDVETNDFVIRKSKKNPNFILAAGMQSPALSSAPAIASEIANLLNLKLTPRENFKPDYKIDIF	type_2_glycerol-3-phosphate_oxidase	2.5	2.5	2.5	2.5	Unknown
C8249_RS00070	Mycoplasma_gallisepticum_f99_lab_strain	NZ_CP028146_c(13589..14779)	396	MCRYRKAIKLQNMSILKTHFDVAIIGAGIIGASIAYELSRYNLEVVVLEKNPKVANETSLGNSGLIHGGFDPEPHKLEAKLNLQGNLKWREWFKHLEFPRVEIDSLILAFNEEEMKHVHMLYERGLTNGLNKKDLKVLTTQEVLKKEPNVNPAVKGGLLCTSSVAIHPVEATRALLGAAKQNDTRLRVNSEVTNIKYEGDRFALTINNKYKIYARKVINAAGHYADKLANKFGFDDFKQTTRRGEYRILDNYDKNLINSVLFKVPTIHGKGIIIAPTLDGHYLVGPTAQDGVPKEDISLVTKEKYDLIGKIGKDIVPSLKIERTIKTIAGSRPIDVETNDFVIRKSKKNPNFILAAGMQSPALSSAPAIASEIANLLNLKLTPRENFKPDYKIDIF	type_2_glycerol-3-phosphate_oxidase	2.5	2.5	2.5	2.5	Unknown
BAX52_RS01795	Mycoplasma_gallisepticum_K2966_1985	NZ_MAFU01000024_c(44883..46073)	396	MCRYKQTIKLQNMSILKTHFDVAIIGAGIIGASIAYELSRYNLEVVVLEKNPKVANETSLGNSGLIHGGFDPEPHKLEAKLNLQGNLKWREWFKHLEFPRVEIDSLILAFNEEEMKHVHMLYERGLTNGLNKKDLKVLTAQEVLKKEPNVNPAVKGGLLCTSSVAIHPVEATKALLGAAKQNDTRLRVNSEVTNIKYEGDRFALTINNKHKIYARKVINAAGHYADKLANKFGFDDFKQTTRRGEYRILDNYDKNLINSVLFKVPTIHGKGVIIAPTLDGHYLVGPTAQEGVPKEDISLVTKEKWDLIGKIGKEIIPSLKIERTIKTIAGSRPIDVETNDFVIRKSKKNPNFILAAGMQSPALSSAPAIASEIANLLNLKLTPRENFKPDYKIDIF	type_2_glycerol-3-phosphate_oxidase	2.5	2.5	2.5	2.5	Unknown
BAX51_RS02815	Mycoplasma_gallisepticum_K5322C_2007	NZ_MAFV01000056_c(14917..16107)	396	MCRYKQTIKLQNMSILKTHFDVAIIGAGIIGASIAYELSRYNLEVVVLEKNPKVANETSLGNSGLIHGGFDPEPHKLEAKLNLQGNLKWREWFKHLEFPRVEIDSLILAFNEEEMKHVHMLYERGLTNGLNKKDLKVLTAQEVLKKEPNVNPAVKGGLLCTSSVAIHPVEATKALLGAAKQNDTRLRVNSEVTNIKYEGDRFALTINNKHKIYARKVINAAGHYADKLANKFGFDDFKQTTRRGEYRILDNYDKNLINSVLFKVPTIHGKGVIIAPTLDGHYLVGPTAQEGVPKEDISLVTKEKWDLIGKIGKEIIPSLKIERTIKTIAGSRPIDVETNDFVIRKSKKNPNFILAAGMQSPALSSAPAIASEIANLLNLKLTPRENFKPDYKIDIF	type_2_glycerol-3-phosphate_oxidase	2.5	2.5	2.5	2.5	Unknown
BAX53_RS02685	Mycoplasma_gallisepticum_K6112B_2007	NZ_MAFW01000067_c(14890..16080)	396	MCRYKQTIKLQNMSILKTHFDVAIIGAGIIGASIAYELSRYNLEVVVLEKNPKVANETSLGNSGLIHGGFDPEPHKLEAKLNLQGNLKWREWFKHLEFPRVEIDSLILAFNEEEMKHVHMLYERGLTNGLNKKDLKVLTAQEVLKKEPNVNPAVKGGLLCTSSVAIHPVEATKALLGAAKQNDTRLRVNSEVTNIKYEGDRFALTINNKHKIYARKVINAAGHYADKLANKFGFDDFKQTTRRGEYRILDNYDKNLINSVLFKVPTIHGKGVIIAPTLDGHYLVGPTAQEGVPKEDISLVTKEKWDLIGKIGKEIIPSLKIERTIKTIAGSRPIDVETNDFVIRKSKKNPNFILAAGMQSPALSSAPAIASEIANLLNLKLTPRENFKPDYKIDIF	type_2_glycerol-3-phosphate_oxidase	2.5	2.5	2.5	2.5	Unknown
BAU13_RS03065	Mycoplasma_gallisepticum_K6208B_2007	NZ_MADW01000082_c(14911..16101)	396	MCRYKQTIKLQNMSILKTHFDVAIIGAGIIGASIAYELSRYNLEVVVLEKNPKVANETSLGNSGLIHGGFDPEPHKLEAKLNLQGNLKWREWFKHLEFPRVEIDSLILAFNEEEMKHVHMLYERGLTNGLNKKDLKVLTAQEVLKKEPNVNPAVKGGLLCTSSVAIHPVEATKALLGAAKQNDTRLRVNSEVTNIKYEGDRFALTINNKHKIYARKVINAAGHYADKLANKFGFDDFKQTTRRGEYRILDNYDKNLINSVLFKVPTIHGKGVIIAPTLDGHYLVGPTAQEGVPKEDISLVTKEKWDLIGKIGKEIIPSLKIERTIKTIAGSRPIDVETNDFVIRKSKKNPNFILAAGMQSPALSSAPAIASEIANLLNLKLTPRENFKPDYKIDIF	type_2_glycerol-3-phosphate_oxidase	2.5	2.5	2.5	2.5	Unknown
BBF99_RS02840	Mycoplasma_gallisepticum_K6216D_2008	NZ_MATM01000067_c(14895..16085)	396	MCRYKQTIKLQNMSILKTHFDVAIIGAGIIGASIAYELSRYNLEVVVLEKNPKVANETSLGNSGLIHGGFDPEPHKLEAKLNLQGNLKWREWFKHLEFPRVEIDSLILAFNEEEMKHVHMLYERGLTNGLNKKDLKVLTAQEVLKKEPNVNPAVKGGLLCTSSVAIHPVEATKALLGAAKQNDTRLRVNSEVTNIKYEGDRFALTINNKHKIYARKVINAAGHYADKLANKFGFDDFKQTTRRGEYRILDNYDKNLINSVLFKVPTIHGKGVIIAPTLDGHYLVGPTAQEGVPKEDISLVTKEKWDLIGKIGKEIIPSLKIERTIKTIAGSRPIDVETNDFVIRKSKKNPNFILAAGMQSPALSSAPAIASEIANLLNLKLTPRENFKPDYKIDIF	type_2_glycerol-3-phosphate_oxidase	2.5	2.5	2.5	2.5	Unknown
BBG00_RS03770	Mycoplasma_gallisepticum_K6222B_2008	NZ_MATN01000076_c(14909..16099)	396	MCRYKQTIKLQNMSILKTHFDVAIIGAGIIGASIAYELSRYNLEVVVLEKNPKVANETSLGNSGLIHGGFDPEPHKLEAKLNLQGNLKWREWFKHLEFPRVEIDSLILAFNEEEMKHVHMLYERGLTNGLNKKDLKVLTAQEVLKKEPNVNPAVKGGLLCTSSVAIHPVEATKALLGAAKQNDTRLRVNSEVTNIKYEGDRFALTINNKHKIYARKVINAAGHYADKLANKFGFDDFKQTTRRGEYRILDNYDKNLINSVLFKVPTIHGKGVIIAPTLDGHYLVGPTAQEGVPKEDISLVTKEKWDLIGKIGKEIIPSLKIERTIKTIAGSRPIDVETNDFVIRKSKKNPNFILAAGMQSPALSSAPAIASEIANLLNLKLTPRENFKPDYKIDIF	type_2_glycerol-3-phosphate_oxidase	2.5	2.5	2.5	2.5	Unknown
BAY36_RS02485	Mycoplasma_gallisepticum_K6356_2008	NZ_MAGQ01000008_c(89735..90925)	396	MCRYKQTIKLQNMSILKTHFDVAIIGAGIIGASIAYELSRYNLEVVVLEKNPKVANETSLGNSGLIHGGFDPEPHKLEAKLNLQGNLKWREWFKHLEFPRVEIDSLILAFNEEEMKHVHMLYERGLTNGLNKKDLKVLTAQEVLKKEPNVNPAVKGGLLCTSSVAIHPVEATKALLGAAKQNDTRLRVNSEVTNIKYEGDRFALTINNKHKIYARKVINAAGHYADKLANKFGFDDFKQTTRRGEYRILDNYDKNLINSVLFKVPTIHGKGVIIAPTLDGHYLVGPTAQEGVPKEDISLVTKEKWDLIGKIGKEIIPSLKIERTIKTIAGSRPIDVETNDFVIRKSKKNPNFILAAGMQSPALSSAPAIASEIANLLNLKLTPRENFKPDYKIDIF	type_2_glycerol-3-phosphate_oxidase	2.5	2.5	2.5	2.5	Unknown
BAY37_RS03495	Mycoplasma_gallisepticum_K6372_2008	NZ_MAGR01000057_c(43429..44619)	396	MCRYKQTIKLQNMSILKTHFDVAIIGAGIIGASIAYELSRYNLEVVVLEKNPKVANETSLGNSGLIHGGFDPEPHKLEAKLNLQGNLKWREWFKHLEFPRVEIDSLILAFNEEEMKHVHMLYERGLTNGLNKKDLKVLTAQEVLKKEPNVNPAVKGGLLCTSSVAIHPVEATKALLGAAKQNDTRLRVNSEVTNIKYEGDRFALTINNKHKIYARKVINAAGHYADKLANKFGFDDFKQTTRRGEYRILDNYDKNLINSVLFKVPTIHGKGVIIAPTLDGHYLVGPTAQEGVPKEDISLVTKEKWDLIGKIGKEIIPSLKIERTIKTIAGSRPIDVETNDFVIRKSKKNPNFILAAGMQSPALSSAPAIASEIANLLNLKLTPRENFKPDYKIDIF	type_2_glycerol-3-phosphate_oxidase	2.5	2.5	2.5	2.5	Unknown
HFMG06NCA_RS00085	Mycoplasma_gallisepticum_NC06_2006.080-5-2P	NC_018411_c(16745..17935)	396	MCRYRQTIKLQNMSILKTHFDVAIIGAGIIGASIAYELSRYNLEVVVLEKNPKVANETSLGNSGLIHGGFDPEPHKLEAKLNLQGNLKWREWFKHLEFPRVEIDSLILAFNEEEMKHIHMLYERGLTNGLNKKDLKVLTTQEVLKKEPNVNPAVKGGLLCTSSVAIHPVEATRALLGAAKQNDTRLRVNSEVTNIKYEGDRFALTINNKYKIYARKVINAAGHYADKLANKFGFDNFKQTTRRGEYRILDNYDKNLINSVLFKVPTIHGKGIIIAPTLDGHYLVGPTAQDGVPKEDISLVTKEKYDLIGNIGKDIVPSLKIERTIKTIAGSRPIDVETNDFVIRKSKKNPNFILAAGMQSPALSSAPAIASEIANLLNLKLTPRENFKPDYKIDIF	type_2_glycerol-3-phosphate_oxidase	2.5	2.5	2.5	2.5	Unknown
HFMG08NCA_RS00085	Mycoplasma_gallisepticum_NC08_2008.031-4-3P	NC_018413_c(16745..17935)	396	MCRYRQTIKLQNMSILKTHFDVAIIGAGIIGASIAYELSRYNLEVVVLEKNPKVANETSLGNSGLIHGGFDPEPHKLEAKLNLQGNLKWREWFKHLEFPRVEIDSLILAFNEEEMKHIHMLYERGLTNGLNKKDLKVLTTQEVLKKEPNVNPAVKGGLLCTSSVAIHPVEATRALLGAAKQNDTRLRVNSEVTNIKYEGDRFALTINNKYKIYARKVINAAGHYADKLANKFGFDNFKQTTRRGEYRILDNYDKNLINSVLFKVPTIHGKGIIIAPTLDGHYLVGPTAQDGVPKEDISLVTKEKYDLIGNIGKDIVPSLKIERTIKTIAGSRPIDVETNDFVIRKSKKNPNFILAAGMQSPALSSAPAIASEIANLLNLKLTPRENFKPDYKIDIF	type_2_glycerol-3-phosphate_oxidase	2.5	2.5	2.5	2.5	Unknown
HFMG95NCA_RS00085	Mycoplasma_gallisepticum_NC95_13295-2-2P	NC_018407_c(16745..17935)	396	MCRYRQTIKLQNMSILKTHFDVAIIGAGIIGASIAYELSRYNLEVVVLEKNPKVANETSLGNSGLIHGGFDPEPHKLEAKLNLQGNLKWREWFKHLEFPRVEIDSLILAFNEEEMKHIHMLYERGLTNGLNKKDLKVLTTQEVLKKEPNVNPAVKGGLLCTSSVAIHPVEATRALLGAAKQNDTRLRVNSEVTNIKYEGDRFALTINNKYKIYARKVINAAGHYADKLANKFGFDNFKQTTRRGEYRILDNYDKNLINSVLFKVPTIHGKGIIIAPTLDGHYLVGPTAQDGVPKEDISLVTKEKYDLIGNIGKDIVPSLKIERTIKTIAGSRPIDVETNDFVIRKSKKNPNFILAAGMQSPALSSAPAIASEIANLLNLKLTPRENFKPDYKIDIF	type_2_glycerol-3-phosphate_oxidase	2.5	2.5	2.5	2.5	Unknown
HFMG96NCA_RS00085	Mycoplasma_gallisepticum_NC96_1596-4-2P	NC_018408_c(16745..17935)	396	MCRYRQTIKLQNMSILKTHFDVAIIGAGIIGASIAYELSRYNLEVVVLEKNPKVANETSLGNSGLIHGGFDPEPHKLEAKLNLQGNLKWREWFKHLEFPRVEIDSLILAFNEEEMKHIHMLYERGLTNGLNKKDLKVLTTQEVLKKEPNVNPAVKGGLLCTSSVAIHPVEATRALLGAAKQNDTRLRVNSEVTNIKYEGDRFALTINNKYKIYARKVINAAGHYADKLANKFGFDNFKQTTRRGEYRILDNYDKNLINSVLFKVPTIHGKGIIIAPTLDGHYLVGPTAQDGVPKEDISLVTKEKYDLIGNIGKDIVPSLKIERTIKTIAGSRPIDVETNDFVIRKSKKNPNFILAAGMQSPALSSAPAIASEIANLLNLKLTPRENFKPDYKIDIF	type_2_glycerol-3-phosphate_oxidase	2.5	2.5	2.5	2.5	Unknown
D2833_RS00080	Mycoplasma_gallisepticum_NCTC10115	NZ_LS991952_c(13587..14777)	396	MCRYRQTIKLQNMSILKTHFDVAIIGAGIIGASIAYELSRYNLEVVVLEKNPKVANETSLGNSGLIHGGFDPEPHKLEAKLNLQGNLKWREWFKHLEFPRVEIDSLILAFNEEEMKHVHMLYERGLTNGLNKKDLKVLTTQEVLKKEPNVNPAVKGGLLCTSSVAIHPVEATRALLGAAKQNDTRLRVNSEVTNIKYEGDRFALTINNKDKIYARKVINAAGHYADKLANKFGFDNFKQTTRRGEYRILDNYDKNLINSVLFKVPTIHGKGIIIAPTLDGHYLVGPTAQDGVPKEDISLVTKEKYDLIGKIGKDIVPSLKIERTIKTIAGSRPIDVETNDFVIRKSKKNPNFILAAGMQSPALSSAPAIASEIANLLNLKLTPRENFKPDYKIDIF	type_2_glycerol-3-phosphate_oxidase	2.5	2.5	2.5	2.5	Unknown
HFMG01NYA_RS00085	Mycoplasma_gallisepticum_NY01_2001.047-5-1P	NC_018409_c(16745..17935)	396	MCRYRQTIKLQNMSILKTHFDVAIIGAGIIGASIAYELSRYNLEVVVLEKNPKVANETSLGNSGLIHGGFDPEPHKLEAKLNLQGNLKWREWFKHLEFPRVEIDSLILAFNEEEMKHIHMLYERGLTNGLNKKDLKVLTTQEVLKKEPNVNPAVKGGLLCTSSVAIHPVEATRALLGAAKQNDTRLRVNSEVTNIKYEGDRFALTINNKYKIYARKVINAAGHYADKLANKFGFDNFKQTTRRGEYRILDNYDKNLINSVLFKVPTIHGKGIIIAPTLDGHYLVGPTAQDGVPKEDISLVTKEKYDLIGNIGKDIVPSLKIERTIKTIAGSRPIDVETNDFVIRKSKKNPNFILAAGMQSPALSSAPAIASEIANLLNLKLTPRENFKPDYKIDIF	type_2_glycerol-3-phosphate_oxidase	2.5	2.5	2.5	2.5	Unknown
GCW_RS00085	Mycoplasma_gallisepticum_S6	NC_023030_c(16744..17934)	396	MCRYRQTIKLQNMSILKTHFDVAIIGAGIIGASIAYELSRYNLEVVVLEKNPKVANETSLGNSGLIHGGFDPEPHKLEAKLNLQGNLKWREWFKHLEFPRVEIDSLILAFNEEEMKHVHMLYERGLTNGLNKKDLKVLTAQEVLKKEPNVNPAVKGGLLCTSSVAIHPVEATRALLGAAKQNDTRLRVNSEVTNIKYEGDRFALTINNKYKIYARKVINAAGHYADKLANKFGFDDFKQTTRRGEYRILDNYDKNLINSVLFKVPTIHGKGVIIAPTLDGHYLVGPTAQEGVPKEDISLVTKEKWDLIGKIGKEIIPSLKIERTIKTIAGSRPIDVETNDFVIRKSKKNPNFILAAGMQSPALSSAPAIASEIANLLNLKLTPRENFKPDYKIDIF	type_2_glycerol-3-phosphate_oxidase	2.5	2.5	2.5	2.5	Unknown
MGF_RS00075	Mycoplasma_gallisepticum_str._F	NC_017503_c(16747..17937)	396	MCRYRKAIKLQNMSILKTHFDVAIIGAGIIGASIAYELSRYNLEVVVLEKNPKVANETSLGNSGLIHGGFDPEPHKLEAKLNLQGNLKWREWFKHLEFPRVEIDSLILAFNEEEMKHVHMLYERGLTNGLNKKDLKVLTTQEVLKKEPNVNPAVKGGLLCTSSVAIHPVEATRALLGAAKQNDTRLRVNSEVTNIKYEGDRFALTINNKYKIYARKVINAAGHYADKLANKFGFDDFKQTTRRGEYRILDNYDKNLINSVLFKVPTIHGKGIIIAPTLDGHYLVGPTAQDGVPKEDISLVTKEKYDLIGKIGKDIVPSLKIERTIKTIAGSRPIDVETNDFVIRKSKKNPNFILAAGMQSPALSSAPAIASEIANLLNLKLTPRENFKPDYKIDIF	type_2_glycerol-3-phosphate_oxidase	2.5	2.5	2.5	2.5	Unknown
MGAH_RS00080	Mycoplasma_gallisepticum_str._R(high)_R(high)	NC_017502_c(16777..17967)	396	MCRYRQTIKLQNMSILKTHFDVAIIGAGIIGASIAYELSRYNLEVVVLEKNPKVANETSLGNSGLIHGGFDPEPHKLEAKLNLQGNLKWREWFKHLEFPRVEIDSLILAFNEEEMKHVHMLYERGLTNGLNKKDLKVLTTQEVLKKEPNVNPAVKGGLLCTSSVAIHPVEATRALLGAAKQNDTRLRVNSEVTNIKYEGDRFALTINNKDKIYARKVINAAGHYADKLANKFGFDNFKQTTRRGEYRILDNYDKNLINSVLFKVPTIHGKGIIIAPTLDGHYLVGPTAQDGVPKEDISLVTKEKYDLIGKIGKDIVPSLKIERTIKTIAGSRPIDVETNDFVIRKSKKNPNFILAAGMQSPALSSAPAIASEIANLLNLKLTPRENFKPDYKIDIF	type_2_glycerol-3-phosphate_oxidase	2.5	2.5	2.5	2.5	Unknown
MGA_RS00075	Mycoplasma_gallisepticum_str._R(low)	NC_004829_c(16777..17967)	396	MCRYRQTIKLQNMSILKTHFDVAIIGAGIIGASIAYELSRYNLEVVVLEKNPKVANETSLGNSGLIHGGFDPEPHKLEAKLNLQGNLKWREWFKHLEFPRVEIDSLILAFNEEEMKHVHMLYERGLTNGLNKKDLKVLTTQEVLKKEPNVNPAVKGGLLCTSSVAIHPVEATRALLGAAKQNDTRLRVNSEVTNIKYEGDRFALTINNKDKIYARKVINAAGHYADKLANKFGFDNFKQTTRRGEYRILDNYDKNLINSVLFKVPTIHGKGIIIAPTLDGHYLVGPTAQDGVPKEDISLVTKEKYDLIGKIGKDIVPSLKIERTIKTIAGSRPIDVETNDFVIRKSKKNPNFILAAGMQSPALSSAPAIASEIANLLNLKLTPRENFKPDYKIDIF	type_2_glycerol-3-phosphate_oxidase	2.5	2.5	2.5	2.5	Unknown
HFMG94VAA_RS00085	Mycoplasma_gallisepticum_VA94_7994-1-7P	NC_018406_c(16745..17935)	396	MCRYRQTIKLQNMSILKTHFDVAIIGAGIIGASIAYELSRYNLEVVVLEKNPKVANETSLGNSGLIHGGFDPEPHKLEAKLNLQGNLKWREWFKHLEFPRVEIDSLILAFNEEEMKHIHMLYERGLTNGLNKKDLKVLTTQEVLKKEPNVNPAVKGGLLCTSSVAIHPVEATRALLGAAKQNDTRLRVNSEVTNIKYEGDRFALTINNKYKIYARKVINAAGHYADKLANKFGFDNFKQTTRRGEYRILDNYDKNLINSVLFKVPTIHGKGIIIAPTLDGHYLVGPTAQDGVPKEDISLVTKEKYDLIGNIGKDIVPSLKIERTIKTIAGSRPIDVETNDFVIRKSKKNPNFILAAGMQSPALSSAPAIASEIANLLNLKLTPRENFKPDYKIDIF	type_2_glycerol-3-phosphate_oxidase	2.5	2.5	2.5	2.5	Unknown
HFMG01WIA_RS00085	Mycoplasma_gallisepticum_WI01_2001.043-13-2P	NC_018410_c(16744..17934)	396	MCRYRQTIKLQNMSILKTHFDVAIIGAGIIGASIAYELSRYNLEVVVLEKNPKVANETSLGNSGLIHGGFDPEPHKLEAKLNLQGNLKWREWFKHLEFPRVEIDSLILAFNEEEMKHIHMLYERGLTNGLNKKDLKVLTTQEVLKKEPNVNPAVKGGLLCTSSVAIHPVEATRALLGAAKQNDTRLRVNSEVTNIKYEGDRFALTINNKYKIYARKVINAAGHYADKLANKFGFDNFKQTTRRGEYRILDNYDKNLINSVLFKVPTIHGKGIIIAPTLDGHYLVGPTAQDGVPKEDISLVTKEKYDLIGNIGKDIVPSLKIERTIKTIAGSRPIDVETNDFVIRKSKKNPNFILAAGMQSPALSSAPAIASEIANLLNLKLTPRENFKPDYKIDIF	type_2_glycerol-3-phosphate_oxidase	2.5	2.5	2.5	2.5	Unknown
MG_RS00195	Mycoplasma_genitalium_G37_G-37	NC_000908_c(46267..47421)	384	MQTIDVLIVGGGVIGTSCAYELSQYKLKVALLEKNAFLGCETSQANSGVIHSGIDPNPNKLTAKYNILGRKIWIEDWFKKLIFPRKKIATLIVAFNNEEKLQLNLLKERGIKNSIPVENIQILDQQQTLLQEPFINPNVVASLKVEGSWLIDPLIATKCLALASLQNNVAIYSNKKVTKIEIDSDDDFLVFINNETTPQFKTKKLIDAAGHYADWLAETTQVDNFKQTTRKGQYLVLKNQNNLKINTIIFMVPTIHGKGVVVAEMLDGNILVGPNAVEGIEKNKTRSIDLDSINQIKTIGKKMVPSLQFENSIYSFAGSRAIDIETNDFVIRTAKSNPNFIILGGMKSPGLTSSPAIAKRAVELLNLKLKKKINWNPNYNLSWI	type_2_glycerol-3-phosphate_oxidase	2.5	2.5	2.5	2.5	Unknown
CM5_RS00200	Mycoplasma_genitalium_M2288	NC_018498_c(46264..47418)	384	MQTIDVLIVGGGVIGTSCAYELSQYKLKVALLEKNAFLGCETSQANSGVIHSGIDPNPNKLTAKYNILGRKIWIEDWFKKLIFPRKKIATLIVAFNNEEKLQLNLLKERGIKNSIPVENIQILDQQQTLLQEPFINPNVVASLKVEGSWLIDPLIATKCLALASLQNNVAIYSNKKVTKIEIDSDDDFLVFINNETTPQFKTKKLIDAAGHYADWLAETTQVDNFKQTTRKGQYLVLKNQNNLKINTIIFMVPTIHGKGVVVAEMLDGNILVGPNAVEGIEKNKTRSIDLDSINQIKTIGKKMVPSLQFENSIYSFAGSRAIDIETNDFVIRTAKSNPNFIILGGMKSPGLTSSPAIAKRAVELLNLKLKKKINWNPNYNLSWI	type_2_glycerol-3-phosphate_oxidase	2.5	2.5	2.5	2.5	Unknown
CM9_RS00195	Mycoplasma_genitalium_M2321	NC_018495_c(46265..47419)	384	MQTIDVLIVGGGVIGTSCAYELSQYKLKVALLEKNAFLGCETSQANSGVIHSGIDPNPNKLTAKYNILGRKIWIEDWFKKLIFPRKKIATLIVAFNNEEKLQLNLLKERGIKNSIPVENIQILDQQQTLLQEPFINPNVVASLKVEGSWLIDPLIATKCLALASLQNNVAIYSNKKVTKIEIDSDDDFLVFINNETTPQFKTKKLIDAAGHYADWLAETTQVDNFKQTTRKGQYLVLKNQNNLKINTIIFMVPTIHGKGVVVAEMLDGNILVGPNAVEGIEKNKTRSIDLDSINQIKTIGKKMVPSLQFENSIYSFAGSRAIDIETNDFVIRTAKSNPNFIILGGMKSPGLTSSPAIAKRAVELLNLKLKKKINWNPNYNLSWI	type_2_glycerol-3-phosphate_oxidase	2.5	2.5	2.5	2.5	Unknown
CM3_RS00200	Mycoplasma_genitalium_M6282	NC_018496_c(46262..47416)	384	MQTIDVLIVGGGIIGTSCAYELSQYELKVALLEKNAFLGCETSQANSGVIHSGIDPNPNKLTAKYNILGRKIWIEDWFKKLIFPRKKIATLIVAFNNEEKLQLNLLKERGIKNSIPVENIQILDQQQTLLQEPFINPNVVASLKVEGSWLIDPLIATKCLALASLQNNVAIYSNKKVTKIEIDSDDDFLVFINNETTPQFKTKKLIDAAGHYADWLAETTQVDNFKQTTRKGQYLVLKNQNNLKINTIIFMVPTIHGKGVVVAEMLDGNILVGPNAVEGIEKNKTRSIDLDSINQIKTIGKKMVPSLQFENSIYSFAGSRAIDIETNDFVIRTAKSNPNFIILGGMKSPGLTSSPAIAKRAVELLNLKLKKKINWNPNYNLSWI	type_2_glycerol-3-phosphate_oxidase	2.5	2.5	2.5	2.5	Unknown
CM1_RS00195	Mycoplasma_genitalium_M6320	NC_018497_c(46262..47416)	384	MQTIDVLIVGGGIIGTSCAYELSQYELKVALLEKNAFLGCETSQANSGVIHSGIDPNPNKLTAKYNILGRKIWIEDWFKKLIFPRKKIATLIVAFNNEEKLQLNLLKERGIKNSIPVENIQILDQQQTLLQEPFINPNVVASLKVEGSWLIDPLIATKCLALASLQNNVAIYSNKKVTKIEIDSDDDFLVFINNETTPQFKTKKLIDAAGHYADWLAETTQVDNFKQTTRKGQYLVLKNQNNLKINTIIFMVPTIHGKGVVVAEMLDGNILVGPNAVEGIEKNKTRSIDLDSINQIKTIGKKMVPSLQFENSIYSFAGSRAIDIETNDFVIRTAKSNPNFIILGGMKSPGLTSSPAIAKRAVELLNLKLKKKINWNPNYNLSWI	type_2_glycerol-3-phosphate_oxidase	2.5	2.5	2.5	2.5	Unknown
B5C39_RS00330	Mycoplasma_hyopneumoniae_11_2012	NZ_MWWN01000001_c(83796..84959)	387	MTEKNNINYDVIIIGSGIIGTNIAYELSKFELKIALLEAKKYPASETTTGNSGIIHCGFDPSPGKLKAKFNVLGHKLWTENIFKKIIFPRQKAKSVVLAFDSEEEKIIYDLYKRGIINGLDPKNLSILSKKELKLAHPDVSEEAVLALECLNSWVVDPVKAAYAFLEISRKNGLEFFSSSKVISISKNSQNFFLIKTENQNNPFFQSKIIINAAGHYADEIGKIAGFGEFSQKQRRGQYLILKNHPNIKNIYFLVPSKYGKGVIVAPRPDGNILVGPTAKENIPKNKVNCLDFNLNEEIQKIGHKIIPSLNYSETVFALAGSRPIEADKGDFVIKPAFNDPNFIFAAGMQSPGLSASPAIALEIVNFVKNRIDLVKKTELVEAIEYI	type_2_glycerol-3-phosphate_oxidase	2.5	2.5	2.5	2.5	Unknown
MHP168_RS03125	Mycoplasma_hyopneumoniae_168	NC_017509_c(767859..769022)	387	MTEKNNINYDVIIIGSGIIGTNIAYELSKFELKIALLEAKKYPASETTTGNSGIIHCGFDPSPGKLKAKFNVLGHKLWTENIFKKIIFPRQKAKSVVLAFDSEEEKIIYDLYKRGIINGLDPKNLSILSKKELKLAHPDVSEEAVLALECLNSWLVDPVKAAYAFLEISRKNGLEFFSSSKVISISKNSQNFFLIKTENQNNPFFQSKIIINAAGHYADEIGKIAGFGEFSQKQRRGQYLILKNHPNIKNIYFLVPSKYGKGVIVAPRPDGNILVGPTAKENIPKNKVNCLDFNLNEEIQKIGHKIIPSLDYSETVFALAGSRPIEADKGDFVIKPAFNDPNFIFAAGMQSPGLSASPAIALEIVNFVKNRIDLVKKTELVEAIEYI	type_2_glycerol-3-phosphate_oxidase	2.5	2.5	2.5	2.5	Unknown
MHP168L_RS03140	Mycoplasma_hyopneumoniae_168-L	NC_021283_c(767231..768394)	387	MTEKNNINYDVIIIGSGIIGTNIAYELSKFELKIALLEAKKYPASETTTGNSGIIHCGFDPSPGKLKAKFNVLGHKLWTENIFKKIIFPRQKAKSVVLAFDSEEEKIIYDLYKRGIINGLDPKNLSILSKKELKLAHPDVSEEAVLALECLNSWVVDPVKAAYAFLEISRKNGLEFFSSSKVISISKNSQNFFLIKTENQNNPFFQSKIIINAAGHYADEIGKIAGFGEFSQKQRRGQYLILKNHPNIKNIYFLVPSKYGKGVIVAPRPDGNILVGPTAKENIPKNKVNCLDFNLNEEIQKIGHKIIPSLDYSETVFALAGSRPIEADKGDFVIKPAFNDPNFIFAAGMQSPGLSASPAIALEIVNFVKNRIDLVKKTELVEAIEYI	type_2_glycerol-3-phosphate_oxidase	2.5	2.5	2.5	2.5	Unknown
MHP_RS03075	Mycoplasma_hyopneumoniae_232	NC_006360_c(758307..759470)	387	MTEKNNINYDVIIIGSGIIGTNIAYELSKFELKIALLEAKKYPASETTTGNSGIIHCGFDPSPGKLKAKFNVLGHKLWTENIFKKIIFPRQKAKSVVLAFDSEEEKIIYDLYKRGIINGLDPKNLSILSKKELKLAHPDVSEEAVLALECLNSWVVDPVKAAYAFLEISRKNGLEFFSSSKVISISKNSQNFFLIKTENQNNPFFQSKIIINAAGHYADEIGKIAGFGEFSQKQRRGQYLILKNHPNIKNIYFLVPSKYGKGVIVAPRPDGNILVGPTAKENIPKNKVNCLDFNLNEEIQKIGHKIIPSLNYSETVFALAGSRPIEADKGDFVIKPAFNDPNFIFAAGMQSPGLSASPAIALEIVNFVKNRIDLVKKTELVEAIEYI	type_2_glycerol-3-phosphate_oxidase	2.5	2.5	2.5	2.5	Unknown
MHL_RS03150	Mycoplasma_hyopneumoniae_7422	NC_021831_c(762632..763795)	387	MTEKNNINYDVIIIGSGIIGTNIAYELSKFELKIALLEAKKYPASETTTGNSGIIHCGFDPSPGKLKAKFNVLGHKLWTENIFKKIIFPRQKAKSVVLAFDSEEEKIIYDLYKRGIINGLDPKNLSILSKKELKLSHPDVSEEAVLGLECLNSWVVDPVKAAYAFLEISRKNGLEFFSSSKVISISKNSQNFFLIKTESQNNPFFQSKIIINAAGHYADEIGKIAGFGEFSQKQRRGQYLILKNHPNIKNIYFLVPSKYGKGVIVAPRPDGNILVGPTAKENISKNKVNCLDFDLNEEIQKIGHKIIPSLDYSETVFALAGSRPIEAEKSDFVIKPAFNDPNFIFAAGMQSPGLSASPAIALEIVNFVKNRIDLVKKTELVETIEYI	type_2_glycerol-3-phosphate_oxidase	2.5	2.5	2.5	2.5	Unknown
MHP7448_RS03180	Mycoplasma_hyopneumoniae_7448	NC_007332_c(779974..781137)	387	MTEKNNINYDVIIIGSGIIGTNIAYELSKFELKIALLEAKKYPASETTTGNSGIIHCGFDPSPGKLKAKFNVLGHKLWTENIFKKIIFPRQKAKSVVLAFDSEEEKIIYDLYKRGIINGLDPKNLSILSKKELKLSHPEVSEEAVLALECLNSWVVDPVKAAYAFLEISRKNGLEFFSSSKVISISKNSQNFFLIKTENQNKPFFQSKIIINAAGHYADEIGKIAGFGEFSQKQRRGQYLILKNHPNIKNIYFLVPSKYGKGVIVAPRPDGNILVGPTAKENISKNKVNCLDFDLNEEIQKIGHKIIPSLDYSETVFALAGSRPIEAEKSDFVIKPAFNDPNFIFAAGMQSPGLSASPAIALEIVNFVKNRIDLVKKTELVETIEYI	type_2_glycerol-3-phosphate_oxidase	0.32	9.55	0.12	0.01	CytoplasmicMembrane
E5E95_RS03350	Mycoplasma_hyopneumoniae_ES-2_2017	NZ_CP038641_c(817568..818731)	387	MTEKNNINYDVIIIGSGIIGTNIAYELSKFELKIALLEAKKYPASETTTGNSGIIHCGFDPSPGKLKAKFNVLGHKLWTENIFKKIIFPRQKAKSVVLAFDSEEEKIIYDLYKRGIINGLDPKNLSILSKKELKLAHPDVSEEAVLGLECLNSWVVDPVKAAYAFLEISRKNGLEFFSSSKVISISKNSQNFFLIKTESQNNPFFQSKIIINAAGHYADEIGKIAGFGEFSQKQRRGQYLILKNHPNIKNIYFLVPSKYGKGVIVAPRPDGNILVGPTAKENISKNKVNCLDFDLNEEIQKIGHKIIPSLDYSETVFALAGSRPIEAEKSDFVIKPAFNDPNFIFAAGMQSPGLSASPAIALEIVNFVKNRIDLVKKTELVETIEYI	type_2_glycerol-3-phosphate_oxidase	2.5	2.5	2.5	2.5	Unknown
MHJ_RS03115	Mycoplasma_hyopneumoniae_J	NC_007295_c(760382..761545)	387	MTEKNNINYDVIIIGSGIIGTNIAYELSKFELKIALLEAKKYPASETTTGNSGIIHCGFDPSPGKLKAKFNVLGHKLWTENIFKKIIFPRQKAKSVVLAFDSEEEKIIYDLYKRGIINGLDPKNLSILSKKELKLAHPDVSEEAVLALECLNSWVVDPVKAAYAFLEISRKNGLEFFSSSKVISISKNSQNFFLIKTENQNNPFFQSKIIINAAGHYADEIGKIAGFGEFSQKQRRGQYLILKNHPNIKNIYFLVPSKYGKGVIVAPRPDGNILVGPTAKENISKNKVNCLDFDLNEEIQKIGHKIIPSLDYSETVFALAGSRPIEAEKSDFVIKPAFNDPNFIFAAGMQSPGLSASPAIALEIVNFVKNRIDLVKKTELVETIEYI	type_2_glycerol-3-phosphate_oxidase	0.32	9.55	0.12	0.01	CytoplasmicMembrane
CIB43_RS00225	Mycoplasma_hyopneumoniae_KM014_2014	NZ_CP022714_c(50394..51557)	387	MTEKNNINYDVIIIGSGIIGTNIAYELSKFELKIALLEAKKYPASETTTGNSGIIHCGFDPSPGKLKAKFNVLGHKLWTENIFKKIIFPRQKAKSVVLAFDSEEEKIIYDLYKRGIINGLDPKNLSILSKKELKLAHPDVSEEAVLGLECLNSWVVDPVKAAYAFLEISRKNGLEFFSSSKVISISKNSQNFFLIKTESQNNPFFQSKIIINAAGHYADEIGKIAGFGEFSQKQRRGQYLILKNHPNIKNIYFLVPSKYGKGVIVAPRPDGNILVGPTAKENISKNKVNCLDFDLNEEIQKIGHKIIPSLDYSETVFALAGSRPIEAEKSDFVIKPAFNDPNFIFAAGMQSPGLSASPAIALEIVNFVKNRIDLVKKTELVETIEYI	type_2_glycerol-3-phosphate_oxidase	2.5	2.5	2.5	2.5	Unknown
EXC50_RS01980	Mycoplasma_hyopneumoniae_NCTC10127_1900or1970	NZ_LR214992_c(515817..516980)	387	MTEKNNINYDVIIIGSGIIGTNIAYELSKFELKIALLEAKKYPASETTTGNSGIIHCGFDPSPGKLKAKFNVLGHKLWTENIFKKIIFPRQKAKSVVLAFDSEEEKIIYDLYKRGIINGLDPKNLSILSKKELKLAHPDVSEEAVLALECLNSWVVDPVKAAYAFLEISRKNGLEFFSSSKVISISKNSQNFFLIKTENQNNPFFQSKIIINAAGHYADEIGKIAGFGEFSQKQRRGQYLILKNHPNIKNIYFLVPSKYGKGVIVAPRPDGNILVGPTAKENIPKNKVNCLDFNLNEEIQKIGHKIIPSLNYSETVFALAGSRPIEADKGDFVIKPAFNDPNFIFAAGMQSPGLSASPAIALEIVNFVKNRIDLVKKTELVEAIEYI	type_2_glycerol-3-phosphate_oxidase	2.5	2.5	2.5	2.5	Unknown
B5M19_RS01550	Mycoplasma_hyopneumoniae_TB1_2016	NZ_KZ266900_c(22438..23601)	387	MTEKNNINYDVIIIGSGIIGTNIAYELSKFELKIALLEAKKYPASETTTGNSGIIHCGFDPSPGKLKAKFNVLGHKLWTENIFKKIIFPRQKAKSVVLAFDSEEEKIIYDLYKRGIINGLDPKNLSILSKKELKLAHPDVSEEAVLALECLNSWVVDPVKAAYAFLEISRKNGLEFFSSSKVISISKNSQNFFLIKTENQNNPFFQSKIIINAAGHYADEIGKIAGFGEFSQKQRRGQYLILKNHPNIKNIYFLVPSKYGKGVIVAPRPDGNILVGPTAKENIPKNKVNCLDFNLNEEIQKIGHKIIPSLDYSETVFALAGSRPIEADKGDFVIKPAFNDPNFIFAAGMQSPGLSASPAIALEIVNFVKNRIDLVKKTELVEAIEYI	type_2_glycerol-3-phosphate_oxidase	2.5	2.5	2.5	2.5	Unknown
F801_RS0101460	Mycoplasma_hyorhinis_ATCC_17981_BTS7	NZ_KB911488_36079..37236	385	MKTLSFDVVIIGSGIVGSAIAYELSKYKIKLAVLEKNPSFANETTATNSGIIHCGFDAEPNTLKAKLNVIGNKLWQEKIFPKVKFPRKQSDSVVIAFDDEERAELLHLYNKGIQNNLNPKSLKILDEKATKKLYHNLNPLVVSSLVCTNSWIIDSKKASLAFLQIAKNNDAHLFENTKVENIEFKNNVFFIQTNNPDFEFKTKVVINAAGTFADEISKLAGYPEFEQRFLRGQYLILSPLNNVDAKSIFFMTPTKYGKGVIVTTKLNGNIMVGPTAEEHNQRDEAKSVDLKLAKNIQEIGHKIFPDLNFSNIITTYAASRSIDVATSDFIIKATDKNPCFINVAGMQSPAISSAPAIAKEVKKLVLKAKLTLSPKENFKDKAEIL	type_2_glycerol-3-phosphate_oxidase	7.5	1.15	0.62	0.73	Cytoplasmic
Q453_RS01750	Mycoplasma_hyorhinis_DBS_1050_2012	NC_022807_c(410619..411776)	385	MKTLSFDVVIIGSGIVGSAIAYELSKYKIKLAVLEKNPSFANETTATNSGIIHCGFDAEPNTLKAKLNVIGNKLWQEKIFPKVKFPRKQSDSVVIAFDDEERAELLHLYNKGIQNNLNPKSLKILDEKATKKLYHNLNPLVVSSLVCTNSWIIDSKKASLAFLQIAKNNDAHLFENTKVENIEFKNNVFFIQTNNPDFEFKTKVVINAAGTFADEISKLAGYPEFEQRFLRGQYLILSPLNNVDAKSIFFMTPTKYGKGVIVTTKLNGNIMVGPTAEEHNQRDEAKSVDLKLAKNIQEIGHKIFPDLNFSNIITTYAASRSIDVATSDFIIKATDKNPCFINVAGMQSPAISSAPAIAKEVKKLVLKAKLTLSPKENFKDKAEIL	type_2_glycerol-3-phosphate_oxidase	7.5	1.15	0.62	0.73	Cytoplasmic
MYM_RS01740	Mycoplasma_hyorhinis_GDL-1	NC_016829_c(410636..411793)	385	MKTLSFDVVIIGSGIVGSAIAYELSKYKIKLAVLEKNPSFANETTATNSGIIHCGFDAEPNTLKAKLNVIGNKLWQEKIFPKVKFPRKQSDSVVIAFDDEERAELLHLYNKGIQNNLNPKSLKILDEKATKKLYHNLNPLVVSSLVCTNSWIIDSKKASLAFLQIAKNNDAHLFENTKVENIEFKNNVFFIQTNNPDFEFKTKVVINAAGTFADEISKLAGYPEFEQRFLRGQYLILSPLNNVDAKSIFFMTPTKYGKGVIVTTKLNGNIMVGPTAEEHNQRDEAKSVDLKLAKNIQEIGHKIFPDLNFSNIITTYAASRSIDVATSDFIIKATDKNPCFINVAGMQSPAISSAPAIAKEVKKLVLKAKLTLSPKENFKDKAEIL	type_2_glycerol-3-phosphate_oxidase	7.5	1.15	0.62	0.73	Cytoplasmic
MHR_RS01465	Mycoplasma_hyorhinis_HUB-1	NC_014448_332194..333351	385	MKTLSFDVVIIGSGIVGSAIAYELSKYKIKLAVLEKNPSFANETTATNSGIIHCGFDAEPNTLKAKLNVIGNKLWQEKIFPKVKFPRKQSDSVVIAFDDEERAELLHLYNKGIQNNLNPKSLKILDEKATKKLYHNLNPLVVSSLVCTNSWIIDSKKASLAFLQIAKNNDAHLFENTKVENIEFKNNVFFIQTNNPDFEFKAKVVINAAGTFADEISKLAGYPEFEQRFLRGQYLILSPLNNVDAKSIFFMTPTKYGKGVIVTTKLNGNIMVGPTAEEHNQRDEAKSVDLKLAKNIQEIGHKIFPDLNFSNIITTYAASRSIDVATSDFIIKAADKNPCFINVAGMQSPAISSAPAIAKEVKKLVLKAKLTLSPKENFKDKAEIL	type_2_glycerol-3-phosphate_oxidase	7.5	1.15	0.62	0.73	Cytoplasmic
SRH_RS00595	Mycoplasma_hyorhinis_MCLD	NC_017519_c(143376..144533)	385	MKTLSFDVVIIGSGIVGSAIAYELSKYKIKLAVLEKNPSFANETTATNSGIIHCGFDAEPNTLKAKLNVIGNKLWQEKIFPKVKFPRKQSDSVVIAFDDEERAELLHLYNKGIQNNLNPKSLKILDEKATKKLYHNLNPLVVSSLVCTNSWIIDSKKASLAFLQIAKNNDAHLFENTKVENIEFKNNVFFIQTNNPDFEFKTKVVINAAGTFADEISKLAGYPEFEQRFLRGQYLILSPLNNVDAKSIFFMTPTKYGKGVIVTTKLNGNIMVGPTAEEHNQRDEAKSVDLKLAKNIQEIGHKIFPDLNFSNIITTYAASRSIDVATSDFIIKATDKNPCFINVAGMQSPAISSAPAIAKEVKKLVLKAKLTLSPKENFKDKAEIL	type_2_glycerol-3-phosphate_oxidase	7.5	1.15	0.62	0.73	Cytoplasmic
MHMDBK_RS01775	Mycoplasma_hyorhinis_MDBK-IPV_17	NZ_CP016817_c(410520..411677)	385	MKTLSFDVVIIGSGIVGSAIAYELSKYKIKLAVLEKNPSFANETTATNSGIIHCGFDAEPNTLKAKLNVIGNKLWQEKIFPKVKFPRKQSDSVVIAFDDEERAELLHLYNKGIQNNLNPKSLKILDEKATKKLYHNLNPLVVSSLVCTNSWIIDSKKASLAFLQIAKNNDAHLFENTKVENIEFKNNVFFIQTNNPDFEFKTKVVINAAGTFADEISKLAGYPEFEQRFLRGQYLILSPLNNVDAKSIFFMTPTKYGKGVIVTTKLNGNIMVGPTAEEHNQRDEAKSVDLKLAKNIQEIGHKIFPDLNFSNIITTYAASRSIDVATSDFIIKATDKNPCFINVAGMQSPAISSAPAIAKEVKKLVLKAKLTLSPKENFKDKAEIL	type_2_glycerol-3-phosphate_oxidase	7.5	1.15	0.62	0.73	Cytoplasmic
EXC39_RS01690	Mycoplasma_hyorhinis_NCTC10121_1900or1968	NZ_LR214949_c(414011..415168)	385	MKTLSFDVVIIGSGIVGSAIAYELSKYKIKLAVLEKNPSFANETTATNSGIIHCGFDAEPNTLKAKLNVIGNKLWQEKIFPKVKFPRKQSDSVVIAFDDEERAELLHLYNKGIQNNLNPKSLKILDEKATKKLYHNLNPLVVSSLVCTNSWIIDSKKASLAFLQIAKNNDAHLFENTKVENIEFKNNVFFIQTNNPDFEFKTKVVINAAGTFADEISKLAGYPEFEQRFLRGQYLILSPLNNVDAKSIFFMTPTKYGKGVIVTTKLNGNIMVGPTAEEHNQRDEAKSVDLKLAKNIQEIGHKIFPDLNFSNIITTYAASRSIDVATSDFIIKATDKNPCFINVAGMQSPAISSAPAIAKEVKKLVLKAKLTLSPKENFKDKAEIL	type_2_glycerol-3-phosphate_oxidase	7.5	1.15	0.62	0.73	Cytoplasmic
D2830_RS01360	Mycoplasma_hyorhinis_NCTC10130	NZ_LS991950_335178..336335	385	MKTLSFDVVIIGSGIVGSAIAYELSKYKIKLAVLEKNPSFANETTATNSGIIHCGFDAEPNTLKAKLNVIGNKLWQEKIFPKVKFPRKQSDSVVIAFDDEERAELLHLYNKGIQNNLNPKSLKILDEKATKKLYHNLNPLVVSSLVCTNSWIIDSKKASLAFLQIAKNNDAHLFENTKVENIEFKNNVFFIQTNNPDFEFKTKVVINAAGTFADEISKLAGYPEFEQRFLRGQYLILSPLNNVDAKSIFFMTPTKYGKGVIVTTKLNGNIMVGPTAEEHNQRDEAKSVDLKLAKNIQEIGHKIFPDLNFSNIITTYAASRSIDVATSDFIIKATDKNPCFINVAGMQSPAISSAPAIAKEVKKLVLKAKLTLSPKENFKDKAEIL	type_2_glycerol-3-phosphate_oxidase	7.5	1.15	0.62	0.73	Cytoplasmic
MOS_RS01430	Mycoplasma_hyorhinis_SK76	NC_019552_333401..334558	385	MKTLSFDVVIIGSGIVGSAIAYELSKYKIKLAVLEKNPSFANETTATNSGIIHCGFDAEPNTLKAKLNVIGNKLWQEKIFPKVKFPRKQSDSVVIAFDDEERAELLHLYNKGIQNNLNPKSLKILDEKATKKLYHNLNPLVVSSLVCTNSWIIDSKKASLAFLQIAKNNDAHLFENTKVENIEFKNNVFFIQTNNPDFEFKTKVVINAAGTFADEISKLAGYPEFEQRFLRGQYLILSPLNNVDAKSIFFMTPTKYGKGVIVTTKLNGNIMVGPTAEEHNQRDEAKSVDLKLAKNIQEIGHKIFPDLNFSNIITTYAASRSIDVATSDFIIKATDKNPCFINVAGMQSPAISSAPAIAKEVKKLVLKAKLTLSPKENFKDKAEIL	type_2_glycerol-3-phosphate_oxidase	7.5	1.15	0.62	0.73	Cytoplasmic
MLEAA_RS03800	Mycoplasma_leachii_06049_2005	NZ_LAUU01000010_c(261656..262819)	387	MKQTKVDICIIGGGIIGASVARELAKFDKKIVVLEANPRLALETSSHNSGLVHGGFDPRPETLNAKLNVLGKKRYEDWIKEMDFPYLRIDSTIVAFNDEEMKHVHMLYDRGLINGLDPKEMQVIDAKELQKREPNISKQAVGALVCNSSIAIDPVVLTTTLMRNAIKNGVELKVNSKVVDIKKVDNIFEIKTAKDEIIQAEVVVNVAGHYADVIANMAGYGDFKLTTRRGEYRILDKSEAGIVNSVVFMVPTIHGKGVIVAPMLDGRVMVGPTALDGVPKEETLLVTQQQYDNIGKIGKHLIPNINMDKTCTVYAGSRPIDIETNDFIIRPAKNDKKFINVAGMKSPAIASAPAIADMVCDLVKNAFDKLDKKANWQPKEEAILPWK	type_2_glycerol-3-phosphate_oxidase	7.5	1.15	0.62	0.73	Cytoplasmic
MLEA_RS02285	Mycoplasma_leachii_99/014/6	NC_017521_c(552766..553929)	387	MKQTKVDICIIGGGIIGASVARELAKFDKKIVVLEANPRLALETSSHNSGLVHGGFDPRPETLNAKLNVLGKKRYEDWIKEMDFPYLRIDSTIVAFNDEEMKHVHMLYDRGLINGLDPKEMQVIDAKELQKREPNISKQAVGALVCNSSIAIDPVVLTTTLMRNAIKNGVELKVNSKVVDIKKVDNIFEIKTAKDEIVQAEVVVNVAGHYADVIANMAGYGDFKLTTRRGEYRILDKSEAGIVNSVVFMVPTIHGKGVIVAPMLDGRVMVGPTALDGVPKEETLLVTQQQYDNIGKIGKHLIPNINMDKTCTVYAGSRPIDIETNDFIIRPAKNDKKFINVAGMKSPAIASAPAIADMVCDLVKNAFDKLDKKANWQPKEEAILPWK	type_2_glycerol-3-phosphate_oxidase	7.5	1.15	0.62	0.73	Cytoplasmic
MSB_RS01295	Mycoplasma_leachii_PG50	NC_014751_c(310869..312032)	387	MKQTKVDICIIGGGIIGASVARELAKFDKKIVVLEANPRLALETSSHNSGLVHGGFDPRPETLNAKLNVLGKKRYEDWIKEMDFPYLRIDSTIVAFNDEEMKHVHMLYDRGLINGLDPKEMQVIDAKELQKREPNISKQAVGALVCNSSIAIDPVVLTTTLMRNAIKNGVELKVNSKVVDIKKVDNIFEIKTAKDEIVQAEVVVNVAGHYADVIANMAGYGDFKLTTRRGEYRILDKSEAGIVNSVVFMVPTIHGKGVIVAPMLDGRVMVGPTALDGVPKEETLLVTQQQYDNIGKIGKHLIPNINMDKTCTVYAGSRPIDIETNDFIIRPAKNDKKFINVAGMKSPAIASAPAIADMVCDLVKNAFDKLDKKANWQPKEEAILPWK	type_2_glycerol-3-phosphate_oxidase	7.5	1.15	0.62	0.73	Cytoplasmic
AB128_RS01100	Mycoplasma_mycoides_subsp._capri_GM12	NZ_CP012387_c(286033..287196)	387	MKQTKVDICIIGGGIIGASVARELAKFHKKIVVLEANPRLALETSSHNSGLVHGGFDPRPETLNAKLNVLGKKRYEDWIKEMDFPYLRIDSTIVAFNDEEMKHVHMLYDRGLINGLDPKEMEIIDAKELQKREPNISKQAVGALVCNSSIAIDPVVLTTTLMRNAIKNGVELKVNSKVVDIKKVDNIFEIKTAKDEIIQAEVIVNVAGHYADIIANMVGYGDFKLTTRRGEYRILDKSEAGIVNSVVFMVPTIHGKGVIVAPMLDGRVMVGPTALDGVPKEETLLVTQQQYDNIGKIGKHLIPNINMDKTCTVYAGSRPIDVETNDFVIRPAKADKKFINVAGMKSPAIASAPAIADMVCDLVKSAFDKLDKKANWQPKEEAILPWK	type_2_glycerol-3-phosphate_oxidase	7.5	1.15	0.62	0.73	Cytoplasmic
EXZ22_RS01160	Mycoplasma_mycoides_subsp._capri_GM12_synthetic_2017	NZ_LS483504_c(285123..286286)	387	MKQTKVDICIIGGGIIGASVARELAKFHKKIVVLEANPRLALETSSHNSGLVHGGFDPRPETLNAKLNVLGKKRYEDWIKEMDFPYLRIDSTIVAFNDEEMKHVHMLYDRGLINGLDPKEMEIIDAKELQKREPNISKQAVGALVCNSSIAIDPVVLTTTLMRNAIKNGVELKVNSKVVDIKKVDNIFEIKTAKDEIIQAEVIVNVAGHYADIIANMVGYGDFKLTTRRGEYRILDKSEAGIVNSVVFMVPTIHGKGVIVAPMLDGRVMVGPTALDGVPKEETLLVTQQQYDNIGKIGKHLIPNINMDKTCTVYAGSRPIDVETNDFVIRPAKADKKFINVAGMKSPAIASAPAIADMVCDLVKSAFDKLDKKANWQPKEEAILPWK	type_2_glycerol-3-phosphate_oxidase	7.5	1.15	0.62	0.73	Cytoplasmic
EXZ29_RS01165	Mycoplasma_mycoides_subsp._capri_GM12_synthetic_2017	NZ_LS483501_c(286033..287196)	387	MKQTKVDICIIGGGIIGASVARELAKFHKKIVVLEANPRLALETSSHNSGLVHGGFDPRPETLNAKLNVLGKKRYEDWIKEMDFPYLRIDSTIVAFNDEEMKHVHMLYDRGLINGLDPKEMEIIDAKELQKREPNISKQAVGALVCNSSIAIDPVVLTTTLMRNAIKNGVELKVNSKVVDIKKVDNIFEIKTAKDEIIQAEVIVNVAGHYADIIANMVGYGDFKLTTRRGEYRILDKSEAGIVNSVVFMVPTIHGKGVIVAPMLDGRVMVGPTALDGVPKEETLLVTQQQYDNIGKIGKHLIPNINMDKTCTVYAGSRPIDVETNDFVIRPAKADKKFINVAGMKXPAIASAPAIADMVCDLVKSAFDKLDKKANWQPKEEAILPWK	type_2_glycerol-3-phosphate_oxidase	7.5	1.15	0.62	0.73	Cytoplasmic
EXZ31_RS01160	Mycoplasma_mycoides_subsp._capri_GM12_synthetic_2017	NZ_LS483510_c(284043..285206)	387	MKQTKVDICIIGGGIIGASVARELAKFHKKIVVLEANPRLALETSSHNSGLVHGGFDPRPETLNAKLNVLGKKRYEDWIKEMDFPYLRIDSTIVAFNDEEMKHVHMLYDRGLINGLDPKEMEXIDAKELQKREPNISKQAVGALVCNSSIAIDPVVLTTTLMRNAIKNGVELKVNSKVVDIKKVDNIFEIKTAKDEIIQAEVIVNVAGHYADIIANMVGYGDFKLTTRRGEYRILDKSEAGIVNSVVFMVPTIHGKGVIVAPMLDGRVMVGPTALDGVPKEETLLVTQQQYDNIGKIGKHLIPNINMDKTCTVYAGSRPIDVETNDFVIRPAKADKKFINVAGMKSPAIASAPAIADMVCDLVKSAFDKLDKKANWQPKEEAILPWK	type_2_glycerol-3-phosphate_oxidase	7.5	1.15	0.62	0.73	Cytoplasmic
EXZ32_RS01160	Mycoplasma_mycoides_subsp._capri_GM12_synthetic_2017	NZ_LS483505_c(285260..286423)	387	MKQTKVDICIIGGGIIGASVARELAKFHKKIVVLEANPRLXLETSSHNSGLVHGGFDPRPETLNAKLNVLGKKRYEDWIKEMDFPYLRIDSTIVAFNDEEMKHVHMLYDRGLINGLDPKEMEIIDAKELQKREPNISKQAVGALVCNSSIAIDPVVLTTTLMRNAIKNGVELKVNSKVVDIKKVDNIFEIKTAKDEIIQAEVIVNVAGHYADIIANMVGYGDFKLTTRRGEYRILDKSEAGIVNSVVFMVPTIHGKGVIVAPMLDGRVMVGPTALDGVPKEETLLVTQQQYDNIGKIGKHLIPNINMDKTCTVYAGSRPIDVETNDFVIRPAKADKKFINVAGMKSPAIASAPAIADMVCDLVKSAFDKLDKKANWQPKEEAILPWK	type_2_glycerol-3-phosphate_oxidase	7.5	1.15	0.62	0.73	Cytoplasmic
EXZ33_RS01160	Mycoplasma_mycoides_subsp._capri_GM12_synthetic_2017	NZ_LS483519_c(283684..284847)	387	MKQTKVDICIIGGGIIGASVARELAKFHKKIVVLEANPRLALETSSHNSGLVHGGFDPRPETLNAKLNVLGKKRYEDWIKEMDFPYLRIDSTIVAFNDEEMKHVHMLYDRGLINGLDPKEMEIIDAKELQKREPNISKQAVGALVCNSSIAIDPVVLTTTLMRNAIKNGVELKVNSKVVDIKKVDNIFEIKTAKDEIIQAEVIVNVAGHYADIIANMVGYGDFKLTTRRGEYRILDKSEAGIVNSVVFMVPTIHGKGVIVAPMLDGRVMVGPTALDGVPKEETLLVTQQQYDNIGKIGKHLIPNINMDKTCTVYAGSRPIDVETNDFVIRPAKADKKFINVAGMKSPAIASAPAIADMVCDLVKSAFDKLXKKANWQPKEEAILPWK	type_2_glycerol-3-phosphate_oxidase	7.5	1.15	0.62	0.73	Cytoplasmic
EXZ35_RS01160	Mycoplasma_mycoides_subsp._capri_GM12_synthetic_2017	NZ_LS483506_c(283231..284394)	387	MKQTKVDICIIGGGIIGASVARELAKFHKKIVVLEANPRLALETSSHNSGLVHGGFDPRPETLNAKLNVLGKKRYEDWIKEMDFPYLRIDSTIVAFNDEEMKHVHMLYDRGLINGLDPKEMEIIDAKELQKREPNISKQAVGALVCNSSIAIDPVVLTTTLMRNAIKNGVELKVNSKVVDIKKVDNIFEIKTAKDEIIQAEVIVNVAGHYADIIANMVGYGDFKLTTRRGEYRILDKSEAGIVNSVVFMVPTIHGKGVIVAPMLDGRVMVGPTALDGVPKEETLLVTQQQYDNIGKIGKHLIPNINMDKTCTVYAGSRPIDVETNDFVIRPAKADKKFINVAGMKSPAIASAPAIADMVCDLVKSAFDKLDKKANWQPKEEAILPWK	type_2_glycerol-3-phosphate_oxidase	7.5	1.15	0.62	0.73	Cytoplasmic
EXZ38_RS01165	Mycoplasma_mycoides_subsp._capri_GM12_synthetic_2017	NZ_LS483512_c(286033..287196)	387	MKQTKVDICIIGGGIIGASVARELAKFHKKIVVLEANPRLALETSSHNSGLVHGGFDPRPETLNAKLNVLGKKRYEDWIKEMDFPYLRIDSTIVAFNDEEMKHVHMLYDRGLINGLDPKEMEIIDAKELQKREPNISKQAVGALVCNSSIAIDPVVLTTTLMRNAIKNGVELKVNSKVVDIKKVDNIFEIKTAKDEIIQAEVIVNVAGHYADIIANMVGYGDFKLTTRRGEYRILDKSEAGIVNSVVFMVPTIHGKGVIVAPMLDGRVMVGPTALDGVPKEETLLVTQQQYDNIGKIGKHLIPNINMDKTCTVYAGSRPIDVETNDFVIRPAKADKKFINVAGMKSPAIASAPAIADMVCDLVKSAFDKLDKKANWQPKEEAILPWK	type_2_glycerol-3-phosphate_oxidase	7.5	1.15	0.62	0.73	Cytoplasmic
EXZ39_RS01165	Mycoplasma_mycoides_subsp._capri_GM12_synthetic_2017	NZ_LS483517_c(286033..287196)	387	MKQTKVDICIIGGGIIGASVARELAKFHKKIVVLEANPRLALETSSHNSGLVHGGFDPRPETLNAKLNVLGKKRYEDWIKEMDFPYLRIDSTIVAFNDEEMKHVHMLYDRGLINGLDPKEMEIIDAKELQKREPNISKQAVGALVCNSSIAIDPVVLTTTLMRNAIKNGVELKVNSKVVDIKKVDNIFEIKTAKDEIIQAEVIVNVAGHYADIIANMVGYGDFKLTTRRGEYRILDKSEAGIVNSVVFMVPTIHGKGVIVAPMLDGRVMVGPTALDGVPKEETLLVTQQQYDNIGKIGKHLIPNINMDKTCTVYAGSRPIDVETNDFVIRPAKADKKFINVAGMKSPAIASAPAIADMVCDLVKSAFDKLDKKANWQPKEEAILPWK	type_2_glycerol-3-phosphate_oxidase	7.5	1.15	0.62	0.73	Cytoplasmic
EXZ40_RS01160	Mycoplasma_mycoides_subsp._capri_GM12_synthetic_2017	NZ_LS483511_c(285260..286423)	387	MKQTKVDICIIGGGIIGASVARELAKFHKKIVVLEANPRLALETSSHNSGLVHGGFDPRPETLNAKLNVLGKKRYEDWIKEMDFPYLRIDSTIVAFNDEEMKHVHMLYDRGLINGLDPKEMEIIDAKELQKREPNISKQAVGALVCNSSIAIDPVVLTTTLMRNAIKNGVELKVNSKVVDIKKVDNIFEIKTAKDEIIQAEVXVNVAGHYADIIANMVGYGDFKLTTRRGEYRILDKSEAGIVNSVVFMVPTIHGKGVIVAPMLDGRVMVGPTALDGVPKEETLLVTQQQYDNIGKIGKHLIPNINMDKTCTVYAGSRPIDVETNDFVIRPAKADKKFINVAGMKSPAIASAPAIADMVCDLVKSAFDKLDKKANWQPKEEAILPWK	type_2_glycerol-3-phosphate_oxidase	7.5	1.15	0.62	0.73	Cytoplasmic
EXZ41_RS01165	Mycoplasma_mycoides_subsp._capri_GM12_synthetic_2017	NZ_LS483509_c(286033..287196)	387	MKQTKVDICIIGGGIIGASVARELAKFHKKIVVLEANPRLALETSSHNSGLVHGGFDPRPETLNAKLNVLGKKRYEDWIKEMDFPYLRIDSTIVAFNDEEMKHVHMLYDRGLINGLDPKEMEIIDAKELQKREPNISKQAVGALVCNSSIAIDPVVLTTTLMRNAIKNGVELKVNSKVVDIKKVDNIFEIKTAKDEIIQAEVIVNVAGHYADIIANMVGYGDFKLTTRRGEYRILDKSEAGIVNSVVFMVPTIHGKGVIVAPMLDGRVMVGPTALDGVPKEETLLVTQQQYDNIGKIGKHLIPNINMDKTCTVYAGSRPIDVETNDFVIRPAKADKKFINVAGMKSPAIASAPAIADMVCDLVKSAFDKLDKKANWQPKEEAILPWK	type_2_glycerol-3-phosphate_oxidase	7.5	1.15	0.62	0.73	Cytoplasmic
EXZ42_RS01160	Mycoplasma_mycoides_subsp._capri_GM12_synthetic_2017	NZ_LS483513_c(283818..284981)	387	MKQTKVDICIIGGGIIGASVARELAKFHKKIVVLEANPRLALETSSHNSGLVHGGFDPRPETLNAKLNVLGKKRYEDWIKEMDFPYLRIDSTIVAFNDEEMKHVHMLYDRGLINGLDPKEMEIIDAKELQKREPNISKQAVGALVCNSSIAIDPVVLTTTLMRNAIKNGVELKVNSKVVDIKKVDNIFEIKTAKDEIIQAEVIVNVAGHYADIIANMVGYGDFKLTTRRGEYRILDKSEAGIVNSVVFMVPTIHGKGVIVAPMLDGRVMVGPTALDGVPKEETLLVTQQQYDNIGKIGKHLIPNINMDKTCTVYAGSRPIDVETNDFVIRPAKADKKFINVAGMKSPAIASAPAIADMVCDLVKSAFDKLDKKANWQPKEEAILPWK	type_2_glycerol-3-phosphate_oxidase	7.5	1.15	0.62	0.73	Cytoplasmic
EXZ43_RS01165	Mycoplasma_mycoides_subsp._capri_GM12_synthetic_2017	NZ_LS483518_c(285904..287067)	387	MKQTKVDICIIGGGIIGASVARELAKFHKKIVVLEANPRLALETSSHNSGLVHGGFDPRPETLNAKLNVLGKKRYEDWIKEMDFPYLRIDSTIVAFNDEEMKHVHMLYDRGLINGLDPKEMEIIDAKELQKREPNISKQAVGALVCNSSIAIDPVVLTTTLMRNAIKNGVELKVNSKVVDIKKVDNIFEIKTAKDEIIQAEVIVNVAGHYADIIANMVGYGDFKLTTRRGEYRILDKSEAGIVNSVVFMVPTIHGKGVIVAPMLDGRVMVGPTALDGVPKEETLLVTQQQYDNIGKIGKHLIPNINMDKTCTVYAGSRPIDVETNDFVIRPAKADKKFINVAGMKSPAIASAPAIADMVCDLVKSAFDKLDKKANWQPKEEAILPWK	type_2_glycerol-3-phosphate_oxidase	7.5	1.15	0.62	0.73	Cytoplasmic
EXZ44_RS01135	Mycoplasma_mycoides_subsp._capri_GM12_synthetic_2017	NZ_LS483516_c(276589..277752)	387	MKQTKVDICIIGGGIIGASVARELAKFHKKIVVLEANPRLALETSSHNSGLVHGGFDPRPETLNAKLNVLGKKRYEDWIKEMDFPYLRIDSTIVAFNDEEMKHVHMLYDRGLINGLDPKEMEIIDAKELQKREPNISKQAVGALVCNSSIAIDPVVLTTTLMRNAIKNGVELKVNSKVVDIKKVDNIFEIKTAKDEIIQAEVIVNVAGHYADIIANMVGYGDFKLTTRRGEYRILDKSEAGIVNSVVFMVPTIHGKGVIVAPMLDGRVMVGPTALDGVPKEETLLVTQQQYDNIGKIGKHLIPNINMDKTCTVYAGSRPIDVETNDFVIRPAKADKKFINVAGMKSPAIASAPAIADMVCDLVKSAFDKLDKKANWQPKEEAILPWK	type_2_glycerol-3-phosphate_oxidase	7.5	1.15	0.62	0.73	Cytoplasmic
EXZ45_RS01165	Mycoplasma_mycoides_subsp._capri_GM12_synthetic_2017	NZ_LS483514_c(285900..287063)	387	MKQTKVDICIIGGGIIGASVARELAKFHKKIVVLEANPRLALETSSHNSGLVHGGFDPRPETLNAKLNVLGKKRYEDWIKEMDFPYLRIDSTIVAFNDEEMKHVHMLYDRGLINGLDPKEMEIIDAKELQKREPNISKQAVGALVCNSSIAIDPVVLTTTLMRNAIKNGVELKVNSKVVDIKKVDNIFEIKTAKDEIIQAEVIVNVAGHYADIIANMVGYGDFKLTTRRGEYRILDKSEAGIVNSVVFMVPTIHGKGVIVAPMLDGRVMVGPTALDGVPKEETLLVTQQQYDNIGKIGKHLIPNINMDKTCTVYAGSRPIDVETNDFVIRPAKADKKFINVAGMKSPAIASAPAIADMVCDLVKSAFDKLDKKANWQPKEEAILPWK	type_2_glycerol-3-phosphate_oxidase	7.5	1.15	0.62	0.73	Cytoplasmic
EXZ46_RS01165	Mycoplasma_mycoides_subsp._capri_GM12_synthetic_2017	NZ_LS483515_c(286033..287196)	387	MKQTKVDICIIGGGIIGASVARELAKFHKKIVVLEANPRLALETSSHNSGLVHGGFDPRPETLNAKLNVLGKKRYEDWIKEMDFPYLRIDSTIVAFNDEEMKHVHMLYDRGLINGLDPKEMEIIDAKELQKREPNISKQAVGALVCNSSIAIDPVVLTTTLMRNAIKNGVELKVNSKVVDIKKVDNIFEIKTAKXEIIQAEVIVNVAGHYADIIANMVGXGDFKLTTRRGEYRILDKSEAGIVNSVVFMVPTIHGKGVIVAPMLDGRVMVGPTALDGVPKEETLLVTQQQYDNIGKIGKHLIPNINMDKTCTVYAGSRPIDVETNDFVIRPAKADKKFINVAGMKSPAIASAPAIADMVCDLVKSAFDKLDKKANWQPKEEAILPWK	type_2_glycerol-3-phosphate_oxidase	7.5	1.15	0.62	0.73	Cytoplasmic
MLC_RS01455	Mycoplasma_mycoides_subsp._capri_LC_str._95010	NC_015431_369989..371152	387	MKQTKVDICIIGGGIIGASVARELAKFDKKIVVLEANPRLALETSSHNSGLVHGGFDPRPETLNAKLNVLGKKRYEDWIKEMDFPYLRIDSTIVAFNDEEMKHVHMLYDRGLINGLDPKEMEIIDAKELQKREPNISKQAVGALVCNSSIAIDPVVLTTTLMRNAIKNGVELKVNSKVVDIKKVDNIFEIKTAKDEIIQAEVIVNVAGHYADIIANMAGYGDFKLTTRRGEYRILDKSEAGIVNSVVFMVPTIHGKGVIVAPMLDGRVMVGPTALDGVPKEETLLVTQQQYDNIGKIGKHLIPNINMDKTCTVYAGSRPIDVETNDFVIRPAKADKKFINVAGMKSPAIASAPAIADMVCDLVKNAFDKLDKKANWQPKEEAILPWK	type_2_glycerol-3-phosphate_oxidase	7.5	1.15	0.62	0.73	Cytoplasmic
D488_RS0101595	Mycoplasma_mycoides_subsp._capri_PG3	NZ_KB446531_318068..319231	387	MKQTKVDICIIGGGIIGASVARELTKFDKKIVVLEANPRLALETSSHNSGLVHGGFDPRPETLNAKLNVLGKKRYEDWIKEMDFPYLRIDSTIVAFNDEEMKHVHMLYDRGLINGLDPKEMEIIDAKELQKREPNISKQAVGALVCNSSIAIDPVVLTTTLMRNAIKNGVELKVNSKVVDIKKVDNIFEIKTAKDEIIQAEVIVNVAGHYADIIANMAGYGDFKLTTRRGEYRILDKSEAGIVNSVVFMVPTIHGKGVIVAPMLDGRVMVGPTALDGVPKEETLLVTQQQYDNIGKIGKHLIPNINMDKTCTVYAGSRPIDVETNDFVIRPAKADKKFINVAGMKSPAIASAPAIADMVCDLVKNAFDKLDKKANWQPKEEAILPWK	type_2_glycerol-3-phosphate_oxidase	7.5	1.15	0.62	0.73	Cytoplasmic
MMC_RS02855	Mycoplasma_mycoides_subsp._capri_PG3	NZ_JFAE01000017_105158..106321	387	MKQTKVDICIIGGGIIGASVARELAKFDKKIVVLEANPRLALETSSHNSGLVHGGFDPRPETLNAKLNVLGKKRYEDWIKEMDFPYLRIDSTIVAFNDEEMKHVHMLYDRGLINGLDPKEMEIIDAKELQKREPNISKQAVGALVCNSSIAIDPVVLTTTLMRNAIKNGVELKVNSKVVDIKKVDNIFEIKTAKDEIIQAEVIVNVAGHYADIIANMAGYGDFKLTTRRGEYRILDKSEAGIVNSVVFMVPTIHGKGVIVAPMLDGRVMVGPTALDGVPKEETLLVTQQQYDNIGKIGKHLIPNINMDKTCTVYAGSRPIDVETNDFVIRPAKADKKFINVAGMKSPAIASAPAIADMVCDLVKNAFDKLDKKANWQPKEEAILPWK	type_2_glycerol-3-phosphate_oxidase	7.5	1.15	0.62	0.73	Cytoplasmic
KYM_RS00060	Mycoplasma_mycoides_subsp._capri_str._G1201_2011	NZ_AJQV01000002_10507..11640	377	METKKMQKYDVVIIGAGIIGTNIAYELSKFKLKIAILEAKKYAASETTTGNSGIIHCGFDPKPHKLKAKLNVLGHKLWIENIFPKVNFPRQQAKSIVLAFDSEEEKIIHDLYERGIINGLSQSHLRVLSKKELETQHPLVSKQASLALECDNSWVIDPVKSSLAFLEIALKNGVDSYTNTKVVSISKNDQQLFEIETNNDENKILQTKIIINAAGHYADEIGKLAGFAEFSQKQRRGQYLILRNHPDVKDVYFLVPQKYGKGVIVAPRPDGNILVGPTAEENIDKSKVNCLDFSLVEQIQKIGHKIIPTLDYQETIFALAGSRPIEIQNSDFVIRPSYKDPNFIFAAGMQSPGLSAAPAIALEIVKLVENQINLIKK	type_2_glycerol-3-phosphate_oxidase	7.5	1.15	0.62	0.73	Cytoplasmic
TS60_RS01405	Mycoplasma_mycoides_subsp._mycoides_Afade_1965	NZ_LAEX01000003_c(15722..16885)	387	MKQTKVDICIIGGGIIGASVARELAKFDKKIVVLEANPRLALETSSHNSGLVHGGFDPRPETLNAKLNVLGKKRYEDWIKEMDFPYLRIDSTIVAFNDEEMKHVHMLYDRGLINGLDPKEMQVIDAKELQKREPNISKQAVGALVCNSSIAIDPVLLTTTLMRNAIKNGVELKVNSKVVDIKKVDNIFEIKTAKDEIIQAEVVVNVAGHYADVIANMAGYGDFKLTTRRGEYRILDKSEAGIVNSVVFMVPTIHGKGVIVAPMLDGRVMVGPTALDGVPKEETLLVTQQQYDNIGKIGKHLIPNINMDKTCTVYAGSRPIDIETNDFIIRPAKNDKKFINVAGMKSPAIASAPAIADMVCDLVKNAFDKLDKKANWQPKEEAILPWK	type_2_glycerol-3-phosphate_oxidase	7.5	1.15	0.62	0.73	Cytoplasmic
TS59_RS01385	Mycoplasma_mycoides_subsp._mycoides_B237_1997	NZ_LAEW01000001_c(304527..305705)	392	MKKDIMKQTKVDICIIGGGIIGASVARELAKFDKKIVVLEANPRLALETSSHNSGLVHGGFDPRPETLNAKLNVLGKKRYEDWIKEMDFPYLRIDSTIVAFNDEEMKHVHMLYDRGLINGLDPKEMQVIDAKELQKREPNISKQAVGALVCNSSIAIDPVLLTTTLMRNAIKNGVELKVNSKVVDIKKVDNIFEIKTAKDEIIQAEVVVNVAGHYADVIANMAGYGDFKLTTRRGEYRILDKSEAGIVNSVVFMVPTIHGKGVIVAPMLDGRVMVGPTALDGVPKEETLLVTQQQYDNIGKIGKHLIPNINMDKTCTVYAGSRPIDIETNDFIIRPAKNDKKFINVAGMKSPAIASAPAIADMVCDLVKNAFDKLDKKANWQPKEEAIFPWK	type_2_glycerol-3-phosphate_oxidase	7.5	1.15	0.62	0.73	Cytoplasmic
MSCB_RS02510	Mycoplasma_mycoides_subsp._mycoides_B345/93_1993	NZ_LAUV01000036_27657..28835	392	MKKDIMKQTKVDICIIGGGIIGASVARELAKFDKKIVVLEANPRLALETSSHNSGLVHGGFDPRPETLNAKLNVLGKKRYEDWIKEMDFPYLRIDSTIVAFNDEEMKHVHMLYDRGLINGLDPKEMQVIDAKELQKREPNISKQAVGALVCNSSIAIDPVLLTTTLMRNAIKNGVELKVNSKVVDIKKVDNIFEIKTAKDEIIQAEVVVNVAGHYADVIANMAGYGDFKLTTRRGKYRILDKSEAGIVNSVVFMVPTIHGKGVIVAPMLDGRVMVGPTALDGVPKEETLLVTQQQYDNIGKIGKHLIPNINMDKTCTVYAGSRPIDIETNDFIIRPAKNDKKFINVAGMKSPAIASAPAIADMVCDLVKNAFDKLDKKANWQPKEEAILPWK	type_2_glycerol-3-phosphate_oxidase	7.5	1.15	0.62	0.73	Cytoplasmic
mmmBen_RS01325	Mycoplasma_mycoides_subsp._mycoides_Ben1_1956	NZ_CP011260_c(288034..289197)	387	MKQTKVDICIIGGGIIGASVARELAKFDKKIVVLEANPRLALETSSHNSGLVHGGFDPRPETLNAKLNVLGKKRYEDWIKEMDFPYLRIDSTIVAFNDEEMKHVHMLYDRGLINGLDPKEMQVIDAKELQKREPNISKQAVGALVCNSSIAIDPVLLTTTLMRNAIKNGVELKVNSKVVDIKKVDNIFEIKTAKDEIIQAEVVVNVAGHYADVIANMAGYGDFKLTTRRGEYRILDKSEAGIVNSVVFMVPTIHGKGVIVAPMLDGRVMVGPTALDGVPKEETLLVTQQQYDNIGKIGKHLIPNINMDKTCTVYAGSRPIDIETNDFIIRPAKNDKKFINVAGMKSPAIASAPAIADMVCDLVKNAFDKLDKKANWQPKEEAILPWK	type_2_glycerol-3-phosphate_oxidase	7.5	1.15	0.62	0.73	Cytoplasmic
MmmBen468_RS01370	Mycoplasma_mycoides_subsp._mycoides_Ben468	NZ_CP011264_c(289909..291072)	387	MKQTKVDICIIGGGIIGASVARELAKFDKKIVVLEANPRLALETSSHNSGLVHGGFDPRPETLNAKLNVLGKKRYEDWIKEMDFPYLRIDSTIVAFNDEEMKHVHMLYDRGLINGLDPKEMQVIDAKELQKREPNISKQAVGALVCNSSIAIDPVLLTTTLMRNAIKNGVELKVNSKVVDIKKVDNIFEIKTAKDEIIQAEVVVNVAGHYADVIANMAGYGDFKLTTRRGEYRILDKSEAGIVNSVVFMVPTIHGKGVIVAPMLDGRVMVGPTALDGVPKEETLLVTQQQYDNIGKIGKHLIPNINMDKTCTVYAGSRPIDIETNDFIIRPAKNDKKFINVAGMKSPAIASAPAIADMVCDLVKNAFDKLDKKANWQPKEEAILPWK	type_2_glycerol-3-phosphate_oxidase	7.5	1.15	0.62	0.73	Cytoplasmic
MmmBen50_RS01320	Mycoplasma_mycoides_subsp._mycoides_Ben50	NZ_CP011261_c(291079..292242)	387	MKQTKVDICIIGGGIIGASVARELAKFDKKIVVLEANPRLALETSSHNSGLVHGGFDPRPETLNAKLNVLGKKRYEDWIKEMDFPYLRIDSTIVAFNDEEMKHVHMLYDRGLINGLDPKEMQVIDAKELQKREPNISKQAVGALVCNSSIAIDPVLLTTTLMRNAIKNGVELKVNSKVVDIKKVDNIFEIKTAKDEIIQAEVVVNVAGHYADVIANMAGYGDFKLTTRRGEYRILDKSEAGIVNSVVFMVPTIHGKGVIVAPMLDGRVMVGPTALDGVPKEETLLVTQQQYDNIGKIGKHLIPNINMDKTCTVYAGSRPIDIETNDFIIRPAKNDKKFINVAGMKSPAIASAPAIADMVCDLVKNAFDKLDKKANWQPKEEAILPWK	type_2_glycerol-3-phosphate_oxidase	7.5	1.15	0.62	0.73	Cytoplasmic
MSCC_RS02805	Mycoplasma_mycoides_subsp._mycoides_C425/93_1993	NZ_LAUW01000038_27649..28827	392	MKKDIMKQTKVDICIIGGGIIGASVARELAKFDKKIVVLEANPRLALETSSHNSGLVHGGFDPRPETLNAKLNVLGKKRYEDWIKEMDFPYLRIDSTIVAFNDEEMKHVHMLYDRGLINGLDPKEMQVIDAKELQKREPNISKQAVGALVCNSSIAIDPVLLTTTLMRNAIKNGVELKVNSKVVDIKKVDNIFEIKTAKDEIIQAEVVVNVAGHYADVIANMAGYGDFKLTTRRGKYRILDKSEAGIVNSVVFMVPTIHGKGVIVAPMLDGRVMVGPTALDGVPKEETLLVTQQQYDNIGKIGKHLIPNINMDKTCTVYAGSRPIDIETNDFIIRPAKNDKKFINVAGMKSPAIASAPAIADMVCDLVKNAFDKLDKKANWQPKEEAILPWK	type_2_glycerol-3-phosphate_oxidase	7.5	1.15	0.62	0.73	Cytoplasmic
mycmycITA_RS01400	Mycoplasma_mycoides_subsp._mycoides_izsam_mm5713_1992	NZ_CP010267_c(305027..306205)	392	MKKDIMKQTKVDICIIGGGIIGASVARELAKFDKKIVVLEANPRLALETSSHNSGLVHGGFDPRPETLNAKLNVLGKKRYEDWIKEMDFPYLRIDSTIVAFNDEEMKHVHMLYDRGLINGLDPKEMQVIDAKELQKREPNISKQAVGALVCNSSIAIDPVLLTTTLMRNAIKNGVELKVNSKVVDIKKVDNIFEIKTAKDEIIQAEVVVNVAGHYADVIANMAGYGDFKLTTRRGKYRILDKSEAGIVNSVVFMVPTIHGKGVIVAPMLDGRVMVGPTALDGVPKEETLLVTQQQYDNIGKIGKHLIPNINMDKTCTVYAGSRPIDIETNDFIIRPAKNDKKFINVAGMKSPAIASAPAIADMVCDLVKNAFDKLDKKANWQPKEEAILPWK	type_2_glycerol-3-phosphate_oxidase	7.5	1.15	0.62	0.73	Cytoplasmic
MSCD_RS02795	Mycoplasma_mycoides_subsp._mycoides_KH3J_1948	NZ_LAUX01000081_15700..16863	387	MKQTKVDICIIGGGIIGASVARELAKFDKKIVVLEANPRLALETSSHNSGLVHGGFDPRPETLNAKLNVLGKKRYEDWIKEMDFPYLRIDSTIVAFNDEEMKHVHMLYDRGLINGLDPKEMQVIDAKELQKREPNISKQAVGALVCNSSIAIDPVLLTTTLMRNAIKNGVELKVNSKVVDIKKVDNIFEIKTAKDEIIQAEVVVNVAGHYADVIANMAGYGDFKLTTRRGEYRILDKSEAGIVNSVVFMVPTIHGKGVIVAPMLDGRVMVGPTALDGVPKEETLLVTQQQYDNIGKIGKHLIPNINMDKTCTVYAGSRPIDIETNDFIIRPAKNDKKFINVAGMKSPAIASAPAIADMVCDLVKNAFDKLDKKANWQPKEEAILPWK	type_2_glycerol-3-phosphate_oxidase	7.5	1.15	0.62	0.73	Cytoplasmic
MSCA_RS03810	Mycoplasma_mycoides_subsp._mycoides_PO-67_1967	NZ_LATJ01000063_27668..28846	392	MKKDIMKQTKVDICIIGGGIIGASVARELAKFDKKIVVLEANPRLALETSSHNSGLVHGGFDPRPETLNAKLNVLGKKRYEDWIKEMDFPYLRIDSTIVAFNDEEMKHVHMLYDRGLINGLDPKEMQVIDAKELQKREPNISKQAVGVLVCNSSIAIDPVLLTTTLMRNAIKNGVELKVNSKVVDIKKVDNIFEIKTAKDEIIQAEVVVNVAGHYADVIANMAGYGDFKLTTRRGEYRILDKSEAGIVNSVVFMVPTIHGKGVIVAPMLDGRVMVGPTALDGVPKEETLLVTQQQYDNIGKIGKHLIPNINMDKTCTVYAGSRPIDIETNDFIIRPAKNDKKFINVAGMKSPAIASAPAIADMVCDLVKNAFDKLDKKANWQPKEEAILPWK	type_2_glycerol-3-phosphate_oxidase	7.5	1.15	0.62	0.73	Cytoplasmic
MMS_RS01405	Mycoplasma_mycoides_subsp._mycoides_SC_str._Gladysdale	NC_021025_c(305026..306189)	387	MKQTKVDICIIGGGIIGASVARELAKFDKKIVVLEANPRLALETSSHNSGLVHGGFDPRPETLNAKLNVLGKKRYEDWIKEMDFPYLRIDSTIVAFNDEEMKHVHMLYDRGLINGLDPKEMQVIDAKELQKREPNISKQAVGALVCNSSIAIDPVLLTTTLMRNAIKNGVELKVNSKVVDIKKVDNIFEIKTAKDEIIQAEVVVNVAGHYADVIANMAGYGDFKLTTRRGEYRILDKSEAGIVNSVVFMVPTIHGKGVIVAPMLDGRVMVGPTALDGVPKEETLLVTQQQYDNIGKIGKHLIPNINMDKTCTVYAGSRPIDIETNDFIIRPAKNDKKFINVAGMKSPAIASAPAIADMVCDLVKNAFDKLDKKANWQPKEEAILPWK	type_2_glycerol-3-phosphate_oxidase	7.5	1.15	0.62	0.73	Cytoplasmic
MSC_0259	Mycoplasma_mycoides_subsp._mycoides_SC_str._PG1	NC_005364_c(294041..295219)	392	MKKDIMKQTKVDICIIGGGIIGASVARELAKFDKKIVVLEANPRLALETSSHNSGLVHGGFDPRPETLNAKLNVLGKKRYEDWIKEMDFPYLRIDSTIVAFNDEEMKHVHMLYDRGLINGLDPKEMQVIDAKELQKREPNISKQAVGALVCNSSIAIDPVLLTTTLMRNAIKNGVELKVNSKVVDIKKVDNIFEIKTAKDEIIQAEVVVNVAGHYADVIANMAGYGDFKLTTRRGEYRILDKSEAGIVNSVVFMVPTIHGKGVIVAPMLDGRVMVGPTALDGVPKEETLLVTQQQYDNIGKIGKHLIPNINMDKTCTVYAGSRPIDIETNDFIIRPAKNDKKFINVAGMKSPAIASAPAIADMVCDLVKNAFDKLDKKANWQPKEEAILPWK	glycerol-3-phospate_oxidase	7.5	1.15	0.62	0.73	Cytoplasmic
MSCE_RS03715	Mycoplasma_mycoides_subsp._mycoides_str._Gemu_Gemu_Goffa_1974	NZ_LAUY01000073_27654..28817	387	MKQTKVDICIIGGGIIGASVARELAKFDKKIVVLEANPRLALETSSHNSGLVHGGFDPRPETLNAKLNVLGKKRYEDWIKEMDFPYLRIDSTIVAFNDEEMKHVHMLYDRGLINGLDPKEMQVIDAKELQKREPNISKQAVGALVCNSSIAIDPVLLTTTLMRNAIKNGVELKVNSKVVDIKKVDNIFEIKTAKDEIIQAEVVVNVAGHYADVIANMAGYGDFKLTTRRGEYRILDKSEAGIVNSVVFMVPTIHGKGVIVAPMLDGRVMVGPTALDGVPKEETLLVTQQQYDNIGKIGKHLIPNINMDKTCTVYAGSRPIDIETNDFIIRPAKNDKKFINVAGMKSPAIASAPAIADMVCDLVKNAFDKLDKKANWQPKEEAILPWK	type_2_glycerol-3-phosphate_oxidase	7.5	1.15	0.62	0.73	Cytoplasmic
MSCT144_RS04705	Mycoplasma_mycoides_subsp._mycoides_T1/44_1951	NZ_CP014346_1027061..1028224	387	MKQTKVDICIIGGGIIGASVARELAKFDKKIVVLEANPRLALETSSHNSGLVHGGFDPRPETLNAKLNVLGKKRYEDWIKEMDFPYLRIDSTIVAFNDEEMKHVHMLYDRGLINGLDPKEMQVIDAKELQKREPNISKQAVGALVCNSSIAIDPVLLTTTLMRNAIKNGVELKVNSKVVDIKKVDNIFEIKTAKDEIIQAEVVVNVAGHYADVIANMAGYGDFKLTTRRGEYRILDKSEAGIVNSVVFMVPTIHGKGVIVAPMLDGRVMVGPTALDGVPKEETLLVTQQQYDNIGKIGKHLIPNINMDKTCTVYAGSRPIDIETNDFIIRPAKNDKKFINVAGMKSPAIASAPAIADMVCDLVKNAFDKLDKKANWQPKEEAILPWK	type_2_glycerol-3-phosphate_oxidase	7.5	1.15	0.62	0.73	Cytoplasmic
MMCAP1_RS01075	Mycoplasma_mycoides_subsp.capristr.GM12	NZ_CP001621_c(275896..277059)	387	MKQTKVDICIIGGGIIGASVARELAKFHKKIVVLEANPRLALETSSHNSGLVHGGFDPRPETLNAKLNVLGKKRYEDWIKEMDFPYLRIDSTIVAFNDEEMKHVHMLYDRGLINGLDPKEMEIIDAKELQKREPNISKQAVGALVCNSSIAIDPVVLTTTLMRNAIKNGVELKVNSKVVDIKKVDNIFEIKTAKDEIIQAEVIVNVAGHYADIIANMVGYGDFKLTTRRGEYRILDKSEAGIVNSVVFMVPTIHGKGVIVAPMLDGRVMVGPTALDGVPKEETLLVTQQQYDNIGKIGKHLIPNINMDKTCTVYAGSRPIDVETNDFVIRPAKADKKFINVAGMKSPAIASAPAIADMVCDLVKSAFDKLDKKANWQPKEEAILPWK	type_2_glycerol-3-phosphate_oxidase	7.5	1.15	0.62	0.73	Cytoplasmic
MMCAP2_RS01100	Mycoplasma_mycoides_subsp.capristr.GM12	NZ_CP001668_c(286034..287197)	387	MKQTKVDICIIGGGIIGASVARELAKFHKKIVVLEANPRLALETSSHNSGLVHGGFDPRPETLNAKLNVLGKKRYEDWIKEMDFPYLRIDSTIVAFNDEEMKHVHMLYDRGLINGLDPKEMEIIDAKELQKREPNISKQAVGALVCNSSIAIDPVVLTTTLMRNAIKNGVELKVNSKVVDIKKVDNIFEIKTAKDEIIQAEVIVNVAGHYADIIANMVGYGDFKLTTRRGEYRILDKSEAGIVNSVVFMVPTIHGKGVIVAPMLDGRVMVGPTALDGVPKEETLLVTQQQYDNIGKIGKHLIPNINMDKTCTVYAGSRPIDVETNDFVIRPAKADKKFINVAGMKSPAIASAPAIADMVCDLVKSAFDKLDKKANWQPKEEAILPWK	type_2_glycerol-3-phosphate_oxidase	7.5	1.15	0.62	0.73	Cytoplasmic
BIX82_RS03650	Mycoplasma_pneumoniae_1005_1999	NZ_MJIV01000001_c(751655..752809)	384	METRDVLIVGGGVIGCATAYELSQYKLKVTLVEKHHYLAQETSHANSGVIHTGIDPNPHKLTAKYNILGKKLWLNTYFKRLGFPRQKIRTLIVAFNEMEREQLEVLKQRGIANQINLEDIQMLSKEETLKLEPYVNPEIVAGLKVEGSWAIDPVLASKCLALAAQQNKVQICTNTEVTNISKQVDGTYLVWTNNETTPSFKVKKIIDAAGHYADYLAHLAKADDFEQTTRRGQYVVVTNQGELHLNSMVFMVPTIHGKGVIVSPMLDGNFLVGPTALDGVDKEATRYITKDAPCMLTKIGKHMVPSLNINNALISFAGSRPIDKATNDFIIRIAHNDPDFVILGGMKSPGLTAAPAIAREAVRLLNWKLTKKPNWNGKYNLPWI	type_2_glycerol-3-phosphate_oxidase	7.5	1.15	0.62	0.73	Cytoplasmic
BIX57_RS00275	Mycoplasma_pneumoniae_1006_1999	NZ_CP017337_c(63479..64633)	384	METRDVLIVGGGVIGCATAYELSQYKLKVTLVEKHHYLAQETSHANSGVIHTGIDPNPHKLTAKYNILGKKLWLNTYFKRLGFPRQKIRTLIVAFNEMEREQLEVLKQRGIANQINLEDIQMLSKEETLKLEPYVNPEIVAGLKVEGSWAIDPVLASKCLALAAQQNKVQICTNTEVTNISKQVDGTYLVWTNNETTPSFKVKKIIDAAGHYADYLAHLAKADDFEQTTRRGQYVVVTNQGELHLNSMVFMVPTIHGKGVIVSPMLDGNFLVGPTALDGVDKEATRYITKDAPCMLTKIGKHMVPSLNINNALISFAGSRPIDKATNDFIIRIAHNDPDFVILGGMKSPGLTAAPAIAREAVRLLNWKLTKKPNWNGKYNLPWI	type_2_glycerol-3-phosphate_oxidase	7.5	1.15	0.62	0.73	Cytoplasmic
BIX65_RS00275	Mycoplasma_pneumoniae_1134_1999	NZ_CP017338_c(63478..64632)	384	METRDVLIVGGGVIGCATAYELSQYKLKVTLVEKHHYLAQETSHANSGVIHTGIDPNPHKLTAKYNILGKKLWLNTYFKRLGFPRQKIRTLIVAFNEMEREQLEVLKQRGIANQINLEDIQMLSKEETLKLEPYVNPEIVAGLKVEGSWAIDPVLASKCLALAAQQNKVQICTNTEVTNISKQVDGTYLVWTNNETTPSFKVKKIIDAAGHYADYLAHLAKADDFEQTTRRGQYVVVTNQGELHLNSMVFMVPTIHGKGVIVSPMLDGNFLVGPTALDGVDKEATRYITKDAPCMLTKIGKHMVPSLNINNALISFAGSRPIDKATNDFIIRIAHNDPDFVILGGMKSPGLTAAPAIAREAVRLLNWKLTKKPNWNGKYNLPWI	type_2_glycerol-3-phosphate_oxidase	7.5	1.15	0.62	0.73	Cytoplasmic
BIX68_RS00275	Mycoplasma_pneumoniae_1801_2000	NZ_CP017341_c(63478..64632)	384	METRDVLIVGGGVIGCATAYELSQYKLKVTLVEKHHYLAQETSHANSGVIHTGIDPNPHKLTAKYNILGKKLWLNTYFKRLGFPRQKIRTLIVAFNEMEREQLEVLKQRGIANQINLEDIQMLSKEETLKLEPYVNPEIVAGLKVEGSWAIDPVLASKCLALAAQQNKVQICTNTEVTNISKQVDGTYLVWTNNETTPSFKVKKIIDAAGHYADYLAHLAKADDFEQTTRRGQYVVVTNQGELHLNSMVFMVPTIHGKGVIVSPMLDGNFLVGPTALDGVDKEATRYITKDAPCMLTKIGKHMVPSLNINNALISFAGSRPIDKATNDFIIRIAHNDPDFVILGGMKSPGLTAAPAIAREAVRLLNWKLTKKPNWNGKYNLPWI	type_2_glycerol-3-phosphate_oxidase	7.5	1.15	0.62	0.73	Cytoplasmic
B434_RS01795	Mycoplasma_pneumoniae_19294_1994	NZ_CP010539_c(384646..385800)	384	METRDVLIVGGGVIGCATAYELSQYKLKVTLVEKHHYLAQETSHANSGVIHTGIDPNPHKLTAKYNILGKKLWLNTYFKRLGFPRQKIRTLIVAFNEMEREQLEVLKQRGIANQINLEDIQMLSKEETLKLEPYVNPEIVAGLKVEGSWAIDPVLASKCLALAAQQNKVQICTNTEVTNISKQVDGTYLVWTNNETTPSFKVKKIIDAAGHYADYLAHLAKADDFEQTTRRGQYVVVTNQGELHLNSMVFMVPTIHGKGVIVSPMLDGNFLVGPTALDGVDKEATRYITKDAPCMLTKIGKHMVPSLNINNALISFAGSRPIDKATNDFIIRIAHNDPDFVILGGMKSPGLTAAPAIAREAVRLLNWKLTKKPNWNGKYNLPWI	type_2_glycerol-3-phosphate_oxidase	7.5	1.15	0.62	0.73	Cytoplasmic
BIX80_RS00560	Mycoplasma_pneumoniae_303_1991	NZ_MJIW01000004_c(6013..7167)	384	METRDVLIVGGGVIGCATAYELSQYKLKVTLVEKHHYLAQETSHANSGVIHTGIDPNPHKLTAKYNILGKKLWLNTYFKRLGFPRQKIRTLIVAFNEMEREQLEVLKQRGIANQINLEDIQMLSKEETLKLEPYVNPEIVAGLKIEGSWAIDPVLASKCLALAAQQNKVQICTNTEVTNISKQVDGTYLVWTNNETTPSFKVKKIIDAAGHYADYLAHLAKADDFEQTTRRGQYVVVTNQGELHLNSMVFMVPTIHGKGVIVSPMLDGNFLVGPTALDGVDKEATRYITKDAPCMLTKIGKHMVPSLNINNALISFAGSRPIDKATNDFIIRVAHNDPDFVILGGMKSPGLTAAPAIAREAVRLLNWKLTKKPNWNGKYNLPWI	type_2_glycerol-3-phosphate_oxidase	7.5	1.15	0.62	0.73	Cytoplasmic
MPNA_RS00275	Mycoplasma_pneumoniae_309	NC_016807_c(63479..64633)	384	METRDVLIVGGGVIGCATAYELSQYKLKVTLVEKHHYLAQETSHANSGVIHTGIDPNPHKLTAKYNILGKKLWLNTYFKRLGFPRQKIRTLIVAFNEMEREQLEVLKQRGIANQINLEDIQMLSKEETLKLEPYVNPEIVAGLKVEGSWAIDPVLASKCLALAAQQNKVQICTNTEVTNISKQVDGTYLVWTNNETTPSFKVKKIIDAAGHYADYLAHLAKADDFEQTTRRGQYVVVTNQGELHLNSMVFMVPTIHGKGVIVSPMLDGNFLVGPTALDGVDKEATRYITKDAPCMLTKIGKHMVPSLNINNALISFAGSRPIDKATNDFIIRIAHNDPDFVILGGMKSPGLTAAPAIAREAVRLLNWKLTKKPNWNGKYNLPWI	type_2_glycerol-3-phosphate_oxidase	7.5	1.15	0.62	0.73	Cytoplasmic
F536_RS00280	Mycoplasma_pneumoniae_39443_1999	NZ_CP010540_c(63477..64631)	384	METRDVLIVGGGVIGCATAYELSQYKLKVTLVEKHHYLAQETSHANSGVIHTGIDPNPHKLTAKYNILGKKLWLNTYFKRLGFPRQKIRTLIVAFNEMEREQLEVLKQRGIANQINLEDIQMLSKEETLKLEPYVNPEIVAGLKVEGSWAIDPVLASKCLALAAQQNKVQICTNTEVTNISKQVDGTYLVWTNNETTPSFKVKKIIDAAGHYADYLAHLAKADDFEQTTRRGQYVVVTNQGELHLNSMVFMVPTIHGKGVIVSPMLDGNFLVGPTALDGVDKEATRYITKDAPCMLTKIGKHMVPSLNINNALISFAGSRPIDKATNDFIIRIAHNDPDFVILGGMKSPGLTAAPAIAREAVRLLNWKLTKKPNWNGKYNLPWI	type_2_glycerol-3-phosphate_oxidase	7.5	1.15	0.62	0.73	Cytoplasmic
F533_RS00280	Mycoplasma_pneumoniae_51494_2006	NZ_CP010541_c(63490..64644)	384	METRDVLIVGGGVIGCATAYELSQYKLKVTLVEKHHYLAQETSHANSGVIHTGIDPNPHKLTAKYNILGKKLWLNTYFKRLGFPRQKIRTLIVAFNEMEREQLEVLKQRGIANQINLEDIQMLSKEETLKLEPYVNPEIVAGLKIEGSWAIDPVLASKCLALAAQQNKVQICTNTEVTNISKQVDGTYLVWTNNETTPSFKVKKIIDAAGHYADYLAHLAKADDFEQTTRRGQYVVVTNQGELHLNSMVFMVPTIHGKGVIVSPMLDGNFLVGPTALDGVDKEATRYITKDAPCMLTKIGKHMVPSLNINNALISFAGSRPIDKATNDFIIRVAHNDPDFVILGGMKSPGLTAAPAIAREAVRLLNWKLTKKPNWNGKYNLPWI	type_2_glycerol-3-phosphate_oxidase	7.5	1.15	0.62	0.73	Cytoplasmic
BIX61_RS00275	Mycoplasma_pneumoniae_519_1995	NZ_CP017339_c(63479..64633)	384	METRDVLIVGGGVIGCATAYELSQYKLKVTLVEKHHYLAQETSHANSGVIHTGIDPNPHKLTAKYNILGKKLWLNTYFKRLGFPRQKIRTLIVAFNEMEREQLEVLKQRGIANQINLEDIQMLSKEETLKLEPYVNPEIVAGLKVEGSWAIDPVLASKCLALAAQQNKVQICTNTEVTNISKQVDGTYLVWTNNETTPSFKVKKIIDAAGHYADYLAHLAKADDFEQTTRRGQYVVVTNQGELHLNSMVFMVPTIHGKGVIVSPMLDGNFLVGPTALDGVDKEATRYITKDAPCMLTKIGKHMVPSLNINNALISFAGSRPIDKATNDFIIRIAHNDPDFVILGGMKSPGLTAAPAIAREAVRLLNWKLTKKPNWNGKYNLPWI	type_2_glycerol-3-phosphate_oxidase	7.5	1.15	0.62	0.73	Cytoplasmic
F530_RS00280	Mycoplasma_pneumoniae_54089_2009	NZ_CP010542_c(63490..64644)	384	METRDVLIVGGGVIGCATAYELSQYKLKVTLVEKHHYLAQETSHANSGVIHTGIDPNPHKLTAKYNILGKKLWLNTYFKRLGFPRQKIRTLIVAFNEMEREQLEVLKQRGIANQINLEDIQMLSKEETLKLEPYVNPEIVAGLKIEGSWAIDPVLASKCLALAAQQNKVQICTNTEVTNISKQVDGTYLVWTNNETTPSFKVKKIIDAAGHYADYLAHLAKADDFEQTTRRGQYVVVTNQGELHLNSMVFMVPTIHGKGVIVSPMLDGNFLVGPTALDGVDKEATRYITKDAPCMLTKIGKHMVPSLNINNALISFAGSRPIDKATNDFIIRVAHNDPDFVILGGMKSPGLTAAPAIAREAVRLLNWKLTKKPNWNGKYNLPWI	type_2_glycerol-3-phosphate_oxidase	7.5	1.15	0.62	0.73	Cytoplasmic
F531_RS00280	Mycoplasma_pneumoniae_54524_2009	NZ_CP010543_c(63490..64644)	384	METRDVLIVGGGVIGCATAYELSQYKLKVTLVEKHHYLAQETSHANSGVIHTGIDPNPHKLTAKYNILGKKLWLNTYFKRLGFPRQKIRTLIVAFNEMEREQLEVLKQRGIANQINLEDIQMLSKEETLKLEPYVNPEIVAGLKIEGSWAIDPVLASKCLALAAQQNKVQICTNTEVTNISKQVDGTYLVWTNNETTPSFKVKKIIDAAGHYADYLAHLAKADDFEQTTRRGQYVVVTNQGELHLNSMVFMVPTIHGKGVIVSPMLDGNFLVGPTALDGVDKEATRYITKDAPCMLTKIGKHMVPSLNINNALISFAGSRPIDKATNDFIIRVAHNDPDFVILGGMKSPGLTAAPAIAREAVRLLNWKLTKKPNWNGKYNLPWI	type_2_glycerol-3-phosphate_oxidase	7.5	1.15	0.62	0.73	Cytoplasmic
BIX63_RS00275	Mycoplasma_pneumoniae_549_1965	NZ_CP017330_c(63492..64646)	384	METRDVLIVGGGVIGCATAYELSQYKLKVTLVEKHHYLAQETSHANSGVIHTGIDPNPHKLTAKYNILGKKLWLNTYFKRLGFPRQKIRTLIVAFNEMEREQLEVLKQRGIANQINLEDIQMLSKEETLKLEPYVNPEIVAGLKIEGSWAIDPVLASKCLALAAQQNKVQICTNTEVTNISKQVDGTYLVWTNNETTPSFKVKKIIDAAGHYADYLAHLAKADDFEQTTRRGQYVVVTNQGELHLNSMVFMVPTIHGKGVIVSPMLDGNFLVGPTALDGVDKEATRYITKDAPCMLTKIGKHMVPSLNINNALISFAGSRPIDKATNDFIIRVAHNDPDFVILGGMKSPGLTAAPAIAREAVRLLNWKLTKKPNWNGKYNLPWI	type_2_glycerol-3-phosphate_oxidase	7.5	1.15	0.62	0.73	Cytoplasmic
BIX87_RS03835	Mycoplasma_pneumoniae_682	NZ_MJIU01000003_c(510933..512087)	384	METRDVLIVGGGVIGCATAYELSQYKLKVTLVEKHHYLAQETSHANSGVIHTGIDPNPHKLTAKYNILGKKLWLNTYFKRLGFPRQKIRTLIVAFNEMEREQLEVLKQRGIANQINLEDIQMLSKEETLKLEPYVNPEIVAGLKVEGSWAIDPVLASKCLALAAQQNKVQICTNTEVTNISKQVDGTYLVWTNNETTPSFKVKKIIDAAGHYADYLAHLAKADDFEQTTRRGQYVVVTNQGELHLNSMVFMVPTIHGKGVIVSPMLDGNFLVGPTALDGVDKEATRYITKDAPCMLTKIGKHMVPSLNINNALISFAGSRPIDKATNDFIIRIAHNDPDFVILGGMKSPGLTAAPAIAREAVRLLNWKLTKKPNWNGKYNLPWI	type_2_glycerol-3-phosphate_oxidase	7.5	1.15	0.62	0.73	Cytoplasmic
BIX54_RS00280	Mycoplasma_pneumoniae_685_1988	NZ_CP017328_c(63490..64644)	384	METRDVLIVGGGVIGCATAYELSQYKLKVTLVEKHHYLAQETSHANSGVIHTGIDPNPHKLTAKYNILGKKLWLNTYFKRLGFPRQKIRTLIVAFNEMEREQLEVLKQRGIANQINLEDIQMLSKEETLKLEPYVNPEIVAGLKIEGSWAIDPVLASKCLALAAQQNKVQICTNTEVTNISKQVDGTYLVWTNNETTPSFKVKKIIDAAGHYADYLAHLAKADDFEQTTRRGQYVVVTNQGELHLNSMVFMVPTIHGKGVIVSPMLDGNFLVGPTALDGVDKEATRYITKDAPCMLTKIGKHMVPSLNINNALISFAGSRPIDKATNDFIIRVAHNDPDFVILGGMKSPGLTAAPAIAREAVRLLNWKLTKKPNWNGKYNLPWI	type_2_glycerol-3-phosphate_oxidase	7.5	1.15	0.62	0.73	Cytoplasmic
F537_RS00280	Mycoplasma_pneumoniae_85084_1984	NZ_CP010544_c(63490..64644)	384	METRDVLIVGGGVIGCATAYELSQYKLKVTLVEKHHYLAQETSHANSGVIHTGIDPNPHKLTAKYNILGKKLWLNTYFKRLGFPRQKIRTLIVAFNEMEREQLEVLKQRGIANQINLEDIQMLSKEETLKLEPYVNPEIVAGLKIEGSWAIDPVLASKCLALAAQQNKVQICTNTEVTNISKQVDGTYLVWTNNETTPSFKVKKIIDAAGHYADYLAHLAKADDFEQTTRRGQYVVVTNQGELHLNSMVFMVPTIHGKGVIVSPMLDGNFLVGPTALDGVDKEATRYITKDAPCMLTKIGKHMVPSLNINNALISFAGSRPIDKATNDFIIRVAHNDPDFVILGGMKSPGLTAAPAIAREAVRLLNWKLTKKPNWNGKYNLPWI	type_2_glycerol-3-phosphate_oxidase	7.5	1.15	0.62	0.73	Cytoplasmic
F535_RS00280	Mycoplasma_pneumoniae_85138_1984	NZ_CP010545_c(63490..64644)	384	METRDVLIVGGGVIGCATAYELSQYKLKVTLVEKHHYLAQETSHANSGVIHTGIDPNPHKLTAKYNILGKKLWLNTYFKRLGFPRQKIRTLIVAFNEMEREQLEVLKQRGIANQINLEDIQMLSKEETLKLEPYVNPEIVAGLKIEGSWAIDPVLASKCLALAAQQNKVQICTNTEVTNISKQVDGTYLVWTNNETTPSFKVKKIIDAAGHYADYLAHLAKADDFEQTTRRGQYVVVTNQGELHLNSMVFMVPTIHGKGVIVSPMLDGNFLVGPTALDGVDKEATRYITKDAPCMLTKIGKHMVPSLNINNALISFAGSRPIDKATNDFIIRVAHNDPDFVILGGMKSPGLTAAPAIAREAVRLLNWKLTKKPNWNGKYNLPWI	type_2_glycerol-3-phosphate_oxidase	7.5	1.15	0.62	0.73	Cytoplasmic
BIX77_RS02760	Mycoplasma_pneumoniae_986_1998	NZ_MJIZ01000003_45564..46718	384	METRDVLIVGGGVIGCATAYELSQYKLKVTLVEKHHYLAQETSHANSGVIHTGIDPNPHKLTAKYNILGKKLWLNTYFKRLGFPRQKIRTLIVAFNEMEREQLEVLKQRGIANQINLEDIQMLSKEETLKLEPYVNPEIVAGLKIEGSWAIDPVLASKCLALAAQQNKVQICTNTEVTNISKQVDGTYLVWTNNETTPSFKVKKIIDAAGHYADYLAHLAKADDFEQTTRRGQYVVVTNQGELHLNSMVFMVPTIHGKGVIVSPMLDGNFLVGPTALDGVDKEATRYITKDAPCMLTKIGKHMVPSLNINNALISFAGSRPIDKATNDFIIRVAHNDPDFVILGGMKSPGLTAAPAIAREAVRLLNWKLTKKPNWNGKYNLPWI	type_2_glycerol-3-phosphate_oxidase	7.5	1.15	0.62	0.73	Cytoplasmic
AXA72_RS00280	Mycoplasma_pneumoniae_C267_15	NZ_CP014267_c(63490..64644)	384	METRDVLIVGGGVIGCATAYELSQYKLKVTLVEKHHYLAQETSHANSGVIHTGIDPNPHKLTAKYNILGKKLWLNTYFKRLGFPRQKIRTLIVAFNEMEREQLEVLKQRGIANQINLEDIQMLSKEETLKLEPYVNPEIVAGLKIEGSWAIDPVLASKCLALAAQQNKVQICTNTEVTNISKQVDGTYLVWTNNETTPSFKVKKIIDAAGHYADYLAHLAKADDFEQTTRRGQYVVVTNQGELHLNSMVFMVPTIHGKGVIVSPMLDGNFLVGPTALDGVDKEATRYITKDAPCMLTKIGKHMVPSLNINNALISFAGSRPIDKATNDFIIRVAHNDPDFVILGGMKSPGLTAAPAIAREAVRLLNWKLTKKPNWNGKYNLPWI	type_2_glycerol-3-phosphate_oxidase	7.5	1.15	0.62	0.73	Cytoplasmic
QI01_RS03110	Mycoplasma_pneumoniae_CIP10349_2010	NZ_JTGU01000030_49104..50258	384	METRDVLIVGGGVIGCATAYELSQYKLKVTLVEKHHYLAQETSHANSGVIHTGIDPNPHKLTAKYNILGKKLWLNTYFKRLGFPRQKIRTLIVAFNEMEREQLEVLKQRGIANQINLEDIQMLSKEETLKLEPYVNPEIVAGLKIEGSWAIDPVLASKCLALAAQQNKVQICTNTEVTNISKQVDGTYLVWTNNETTPSFKVKKIIDAAGHYADYLAHLAKADDFEQTTRRGQYVVVTNQGELHLNSMVFMVPTIHGKGVIVSPMLDGNFLVGPTALDGVDKEATRYITKDAPCMLTKIGKHMVPSLNINNALISFAGSRPIDKATNDFIIRVAHNDPDFVILGGMKSPGLTAAPAIAREAVRLLNWKLTKKPNWNGKYNLPWI	type_2_glycerol-3-phosphate_oxidase	7.5	1.15	0.62	0.73	Cytoplasmic
QI02_RS02995	Mycoplasma_pneumoniae_CIP10361_2010	NZ_JTGV01000030_c(141157..142311)	384	METRDVLIVGGGVIGCATAYELSQYKLKVTLVEKHHYLAQETSHANSGVIHTGIDPNPHKLTAKYNILGKKLWLNTYFKRLGFPRQKIRTLIVAFNEMEREQLEVLKQRGIANQINLEDIQMLSKEETLKLEPYVNPEIVAGLKIEGSWAIDPVLASKCLALAAQQNKVQICTNTEVTNISKQVDGTYLVWTNNETTPSFKVKKIIDAAGHYADYLAHLAKADDFEQTTRRGQYVVVTNQGELHLNSMVFMVPTIHGKGVIVSPMLDGNFLVGPTALDGVDKEATRYITKDAPCMLTKIGKHMVPSLNINNALISFAGSRPIDKATNDFIIRVAHNDPDFVILGGMKSPGLTAAPAIAREAVRLLNWKLTKKPNWNGKYNLPWI	type_2_glycerol-3-phosphate_oxidase	7.5	1.15	0.62	0.73	Cytoplasmic
QH97_RS02510	Mycoplasma_pneumoniae_CIP12206_2012	NZ_JTGZ01000022_c(141006..142160)	384	METRDVLIVGGGVIGCATAYELSQYKLKVTLVEKHHYLAQETSHANSGVIHTGIDPNPHKLTAKYNILGKKLWLNTYFKRLGFPRQKIRTLIVAFNEMEREQLEVLKQRGIANQINLEDIQMLSKEETLKLEPYVNPEIVAGLKIEGSWAIDPVLASKCLALAAQQNKVQICTNTEVTNISKQVDGTYLVWTNNETTPSFKVKKIIDAAGHYADYLAHLAKADDFEQTTRRGQYVVVTNQGELHLNSMVFMVPTIHGKGVIVSPMLDGNFLVGPTALDGVDKEATRYITKDAPCMLTKIGKHMVPSLNINNALISFAGSRPIDKATNDFIIRVAHNDPDFVILGGMKSPGLTAAPAIAREAVRLLNWKLTKKPNWNGKYNLPWI	type_2_glycerol-3-phosphate_oxidase	7.5	1.15	0.62	0.73	Cytoplasmic
QI03_RS03245	Mycoplasma_pneumoniae_CIP12235_2012	NZ_KQ758429_49362..50516	384	METRDVLIVGGGVIGCATAYELSQYKLKVTLVEKHHYLAQETSHANSGVIHTGIDPNPHKLTAKYNILGKKLWLNTYFKRLGFPRQKIRTLIVAFNEMEREQLEVLKQRGIANQINLEDIQMLSKEETLKLEPYVNPEIVAGLKIEGSWAIDPVLASKCLALAAQQNKVQICTNTEVTNISKQVDGTYLVWTNNETTPSFKVKKIIDAAGHYADYLAHLAKADDFEQTTRRGQYVVVTNQGELHLNSMVFMVPTIHGKGVIVSPMLDGNFLVGPTALDGVDKEATRYITKDAPCMLTKIGKHMVPSLNINNALISFAGSRPIDKATNDFIIRVAHNDPDFVILGGMKSPGLTAAPAIAREAVRLLNWKLTKKPNWNGKYNLPWI	type_2_glycerol-3-phosphate_oxidase	7.5	1.15	0.62	0.73	Cytoplasmic
QI04_RS02730	Mycoplasma_pneumoniae_CIP12261_2012	NZ_JTHB01000022_49322..50476	384	METRDVLIVGGGVIGCATAYELSQYKLKVTLVEKHHYLAQETSHANSGVIHTGIDPNPHKLTAKYNILGKKLWLNTYFKRLGFPRQKIRTLIVAFNEMEREQLEVLKQRGIANQINLEDIQMLSKEETLKLEPYVNPEIVAGLKIEGSWAIDPVLASKCLALAAQQNKVQICTNTEVTNISKQVDGTYLVWTNNETTPSFKVKKIIDAAGHYADYLAHLAKADDFEQTTRRGQYVVVTNQGELHLNSMVFMVPTIHGKGVIVSPMLDGNFLVGPTALDGVDKEATRYITKDAPCMLTKIGKHMVPSLNINNALISFAGSRPIDKATNDFIIRVAHNDPDFVILGGMKSPGLTAAPAIAREAVRLLNWKLTKKPNWNGKYNLPWI	type_2_glycerol-3-phosphate_oxidase	7.5	1.15	0.62	0.73	Cytoplasmic
QH98_RS03280	Mycoplasma_pneumoniae_CIP12265_2012	NZ_KQ758453_49930..51084	384	METRDVLIVGGGVIGCATAYELSQYKLKVTLVEKHHYLAQETSHANSGVIHTGIDPNPHKLTAKYNILGKKLWLNTYFKRLGFPRQKIRTLIVAFNEMEREQLEVLKQRGIANQINLEDIQMLSKEETLKLEPYVNPEIVAGLKIEGSWAIDPVLASKCLALAAQQNKVQICTNTEVTNISKQVDGTYLVWTNNETTPSFKVKKIIDAAGHYADYLAHLAKADDFEQTTRRGQYVVVTNQGELHLNSMVFMVPTIHGKGVIVSPMLDGNFLVGPTALDGVDKEATRYITKDAPCMLTKIGKHMVPSLNINNALISFAGSRPIDKATNDFIIRVAHNDPDFVILGGMKSPGLTAAPAIAREAVRLLNWKLTKKPNWNGKYNLPWI	type_2_glycerol-3-phosphate_oxidase	7.5	1.15	0.62	0.73	Cytoplasmic
QI00_RS03245	Mycoplasma_pneumoniae_CIP12267_2012	NZ_JTHC01000017_49314..50468	384	METRDVLIVGGGVIGCATAYELSQYKLKVTLVEKHHYLAQETSHANSGVIHTGIDPNPHKLTAKYNILGKKLWLNTYFKRLGFPRQKIRTLIVAFNEMEREQLEVLKQRGIANQINLEDIQMLSKEETLKLEPYVNPEIVAGLKIEGSWAIDPVLASKCLALAAQQNKVQICTNTEVTNISKQVDGTYLVWTNNETTPSFKVKKIIDAAGHYADYLAHLAKADDFEQTTRRGQYVVVTNQGELHLNSMVFMVPTIHGKGVIVSPMLDGNFLVGPTALDGVDKEATRYITKDAPCMLTKIGKHMVPSLNINNALISFAGSRPIDKATNDFIIRVAHNDPDFVILGGMKSPGLTAAPAIAREAVRLLNWKLTKKPNWNGKYNLPWI	type_2_glycerol-3-phosphate_oxidase	7.5	1.15	0.62	0.73	Cytoplasmic
QH99_RS01045	Mycoplasma_pneumoniae_CIP12311_2012	NZ_JTGX01000073_c(62940..64094)	384	METRDVLIVGGGVIGCATAYELSQYKLKVTLVEKHHYLAQETSHANSGVIHTGIDPNPHKLTAKYNILGKKLWLNTYFKRLGFPRQKIRTLIVAFNEMEREQLEVLKQRGIANQINLEDIQMLSKEETLKLEPYVNPEIVAGLKIEGSWAIDPVLASKCLALAAQQNKVQICTNTEVTNISKQVDGTYLVWTNNETTPSFKVKKIIDAAGHYADYLAHLAKADDFEQTTRRGQYVVVTNQGELHLNSMVFMVPTIHGKGVIVSPMLDGNFLVGPTALDGVDKEATRYITKDAPCMLTKIGKHMVPSLNINNALISFAGSRPIDKATNDFIIRVAHNDPDFVILGGMKSPGLTAAPAIAREAVRLLNWKLTKKPNWNGKYNLPWI	type_2_glycerol-3-phosphate_oxidase	7.5	1.15	0.62	0.73	Cytoplasmic
QI05_RS03225	Mycoplasma_pneumoniae_CIP12355_2012	NZ_JTHD01000017_49286..50440	384	METRDVLIVGGGVIGCATAYELSQYKLKVTLVEKHHYLAQETSHANSGVIHTGIDPNPHKLTAKYNILGKKLWLNTYFKRLGFPRQKIRTLIVAFNEMEREQLEVLKQRGIANQINLEDIQMLSKEETLKLEPYVNPEIVAGLKIEGSWAIDPVLASKCLALAAQQNKVQICTNTEVTNISKQVDGTYLVWTNNETTPSFKVKKIIDAAGHYADYLAHLAKADDFEQTTRRGQYVVVTNQGELHLNSMVFMVPTIHGKGVIVSPMLDGNFLVGPTALDGVDKEATRYITKDAPCMLTKIGKHMVPSLNINNALISFAGSRPIDKATNDFIIRVAHNDPDFVILGGMKSPGLTAAPAIAREAVRLLNWKLTKKPNWNGKYNLPWI	type_2_glycerol-3-phosphate_oxidase	7.5	1.15	0.62	0.73	Cytoplasmic
PV86_RS02655	Mycoplasma_pneumoniae_CIP12357_2012	NZ_JTGY01000022_49310..50464	384	METRDVLIVGGGVIGCATAYELSQYKLKVTLVEKHHYLAQETSHANSGVIHTGIDPNPHKLTAKYNILGKKLWLNTYFKRLGFPRQKIRTLIVAFNEMEREQLEVLKQRGIANQINLEDIQMLSKEETLKLEPYVNPEIVAGLKIEGSWAIDPVLASKCLALAAQQNKVQICTNTEVTNISKQVDGTYLVWTNNETTPSFKVKKIIDAAGHYADYLAHLAKADDFEQTTRRGQYVVVTNQGELHLNSMVFMVPTIHGKGVIVSPMLDGNFLVGPTALDGVDKEATRYITKDAPCMLTKIGKHMVPSLNINNALISFAGSRPIDKATNDFIIRVAHNDPDFVILGGMKSPGLTAAPAIAREAVRLLNWKLTKKPNWNGKYNLPWI	type_2_glycerol-3-phosphate_oxidase	7.5	1.15	0.62	0.73	Cytoplasmic
BIX59_RS00275	Mycoplasma_pneumoniae_CO103_2013	NZ_CP017335_c(63479..64633)	384	METRDVLIVGGGVIGCATAYELSQYKLKVTLVEKHHYLAQETSHANSGVIHTGIDPNPHKLTAKYNILGKKLWLNTYFKRLGFPRQKIRTLIVAFNEMEREQLEVLKQRGIANQINLEDIQMLSKEETLKLEPYVNPEIVAGLKVEGSWAIDPVLASKCLALAAQQNKVQICTNTEVTNISKQVDGTYLVWTNNETTPSFKVKKIIDAAGHYADYLAHLAKADDFEQTTRRGQYVVVTNQGELHLNSMVFMVPTIHGKGVIVSPMLDGNFLVGPTALDGVDKEATRYITKDAPCMLTKIGKHMVPSLNINNALISFAGSRPIDKATNDFIIRIAHNDPDFVILGGMKSPGLTAAPAIAREAVRLLNWKLTKKPNWNGKYNLPWI	type_2_glycerol-3-phosphate_oxidase	7.5	1.15	0.62	0.73	Cytoplasmic
BIY07_RS00275	Mycoplasma_pneumoniae_CO3_2014	NZ_CP017342_c(63479..64633)	384	METRDVLIVGGGVIGCATAYELSQYKLKVTLVEKHHYLAQETSHANSGVIHTGIDPNPHKLTAKYNILGKKLWLNTYFKRLGFPRQKIRTLIVAFNEMEREQLEVLKQRGIANQINLEDIQMLSKEETLKLEPYVNPEIVAGLKVEGSWAIDPVLASKCLALAAQQNKVQICTNTEVTNISKQVDGTYLVWTNNETTPSFKVKKIIDAAGHYADYLAHLAKADDFEQTTRRGQYVVVTNQGELHLNSMVFMVPTIHGKGVIVSPMLDGNFLVGPTALDGVDKEATRYITKDAPCMLTKIGKHMVPSLNINNALISFAGSRPIDKATNDFIIRIAHNDPDFVILGGMKSPGLTAAPAIAREAVRLLNWKLTKKPNWNGKYNLPWI	type_2_glycerol-3-phosphate_oxidase	7.5	1.15	0.62	0.73	Cytoplasmic
BIY06_RS01440	Mycoplasma_pneumoniae_CO36_2013	NZ_MJIT01000001_c(296873..298027)	384	METRDVLIVGGGVIGCATAYELSQYKLKVTLVEKHHYLAQETSHANSGVIHTGIDPNPHKLTAKYNILGKKLWLNTYFKRLGFPRQKIRTLIVAFNEMEREQLEVLKQRGIANQINLEDIQMLSKEETLKLEPYVNPEIVAGLKIEGSWAIDPVLASKCLALAAQQNKVQICTNTEVTNISKQVDGTYLVWTNNETTPSFKVKKIIDAAGHYADYLAHLAKADDFEQTTRRGQYVVVTNQGELHLNSMVFMVPTIHGKGVIVSPMLDGNFLVGPTALDGVDKEATRYITKDAPCMLTKIGKHMVPSLNINNALISFAGSRPIDKATNDFIIRVAHNDPDFVILGGMKSPGLTAAPAIAREAVRLLNWKLTKKPNWNGKYNLPWI	type_2_glycerol-3-phosphate_oxidase	7.5	1.15	0.62	0.73	Cytoplasmic
BIX58_RS00280	Mycoplasma_pneumoniae_E16_2010	NZ_CP017332_c(63490..64644)	384	METRDVLIVGGGVIGCATAYELSQYKLKVTLVEKHHYLAQETSHANSGVIHTGIDPNPHKLTAKYNILGKKLWLNTYFKRLGFPRQKIRTLIVAFNEMEREQLEVLKQRGIANQINLEDIQMLSKEETLKLEPYVNPEIVAGLKIEGSWAIDPVLASKCLALAAQQNKVQICTNTEVTNISKQVDGTYLVWTNNETTPSFKVKKIIDAAGHYADYLAHLAKADDFEQTTRRGQYVVVTNQGELHLNSMVFMVPTIHGKGVIVSPMLDGNFLVGPTALDGVDKEATRYITKDAPCMLTKIGKHMVPSLNINNALISFAGSRPIDKATNDFIIRVAHNDPDFVILGGMKSPGLTAAPAIAREAVRLLNWKLTKKPNWNGKYNLPWI	type_2_glycerol-3-phosphate_oxidase	7.5	1.15	0.62	0.73	Cytoplasmic
BIX53_RS00275	Mycoplasma_pneumoniae_E57_2009	NZ_CP017329_c(63478..64632)	384	METRDVLIVGGGVIGCATAYELSQYKLKVTLVEKHHYLAQETSHANSGVIHTGIDPNPHKLTAKYNILGKKLWLNTYFKRLGFPRQKIRTLIVAFNEMEREQLEVLKQRGIANQINLEDIQMLSKEETLKLEPYVNPEIVAGLKVEGSWAIDPVLASKCLALAAQQNKVQICTNTEVTNISKQVDGTYLVWTNNETTPSFKVKKIIDAAGHYADYLAHLAKADDFEQTTRRGQYVVVTNQGELHLNSMVFMVPTIHGKGVIVSPMLDGNFLVGPTALDGVDKEATRYITKDAPCMLTKIGKHMVPSLNINNALISFAGSRPIDKATNDFIIRIAHNDPDFVILGGMKSPGLTAAPAIAREAVRLLNWKLTKKPNWNGKYNLPWI	type_2_glycerol-3-phosphate_oxidase	7.5	1.15	0.62	0.73	Cytoplasmic
MPNE_RS00280	Mycoplasma_pneumoniae_FH	NC_017504_c(63480..64634)	384	METRDVLIVGGGVIGCATAYELSQYKLKVTLVEKHHYLAQETSHANSGVIHTGIDPNPHKLTAKYNILGKKLWLNTYFKRLGFPRQKIRTLIVAFNEMEREQLEVLKQRGIANQINLEDIQMLSKEETLKLEPYVNPEIVAGLKVEGSWAIDPVLASKCLALAAQQNKVQICTNTEVTNISKQVDGTYLVWTNNETTPSFKVKKIIDAAGHYADYLAHLAKADDFEQTTRRGQYVVVTNQGELHLNSMVFMVPTIHGKGVIVSPMLDGNFLVGPTALDGVDKEATRYITKDAPCMLTKIGKHMVPSLNINNALISFAGSRPIDKATNDFIIRIAHNDPDFVILGGMKSPGLTAAPAIAREAVRLLNWKLTKKPNWNGKYNLPWI	type_2_glycerol-3-phosphate_oxidase	7.5	1.15	0.62	0.73	Cytoplasmic
F539_RS00275	Mycoplasma_pneumoniae_FH_1954	NZ_CP010546_c(63478..64632)	384	METRDVLIVGGGVIGCATAYELSQYKLKVTLVEKHHYLAQETSHANSGVIHTGIDPNPHKLTAKYNILGKKLWLNTYFKRLGFPRQKIRTLIVAFNEMEREQLEVLKQRGIANQINLEDIQMLSKEETLKLEPYVNPEIVAGLKVEGSWAIDPVLASKCLALAAQQNKVQICTNTEVTNISKQVDGTYLVWTNNETTPSFKVKKIIDAAGHYADYLAHLAKADDFEQTTRRGQYVVVTNQGELHLNSMVFMVPTIHGKGVIVSPMLDGNFLVGPTALDGVDKEATRYITKDAPCMLTKIGKHMVPSLNINNALISFAGSRPIDKATNDFIIRIAHNDPDFVILGGMKSPGLTAAPAIAREAVRLLNWKLTKKPNWNGKYNLPWI	type_2_glycerol-3-phosphate_oxidase	7.5	1.15	0.62	0.73	Cytoplasmic
BIX72_RS02190	Mycoplasma_pneumoniae_FH_1965_1954	NZ_MJJA01000001_450356..451510	384	METRDVLIVGGGVIGCATAYELSQYKLKVTLVEKHHYLAQETSHANSGVIHTGIDPNPHKLTAKYNILGKKLWLNTYFKRLGFPRQKIRTLIVAFNEMEREQLEVLKQRGIANQINLEDIQMLSKEETLKLEPYVNPEIVAGLKVEGSWAIDPVLASKCLALAAQQNKVQICTNTEVTNISKQVDGTYLVWTNNETTPSFKVKKIIDAAGHYADYLAHLAKADDFEQTTRRGQYVVVTNQGELHLNSMVFMVPTIHGKGVIVSPMLDGNFLVGPTALDGVDKEATRYITKDAPCMLTKIGKHMVPSLNINNALISFAGSRPIDKATNDFIIRIAHNDPDFVILGGMKSPGLTAAPAIAREAVRLLNWKLTKKPNWNGKYNLPWI	type_2_glycerol-3-phosphate_oxidase	7.5	1.15	0.62	0.73	Cytoplasmic
BIX66_RS00275	Mycoplasma_pneumoniae_FH_2009_1954	NZ_CP017327_c(63478..64632)	384	METRDVLIVGGGVIGCATAYELSQYKLKVTLVEKHHYLAQETSHANSGVIHTGIDPNPHKLTAKYNILGKKLWLNTYFKRLGFPRQKIRTLIVAFNEMEREQLEVLKQRGIANQINLEDIQMLSKEETLKLEPYVNPEIVAGLKVEGSWAIDPVLASKCLALAAQQNKVQICTNTEVTNISKQVDGTYLVWTNNETTPSFKVKKIIDAAGHYADYLAHLAKADDFEQTTRRGQYVVVTNQGELHLNSMVFMVPTIHGKGVIVSPMLDGNFLVGPTALDGVDKEATRYITKDAPCMLTKIGKHMVPSLNINNALISFAGSRPIDKATNDFIIRIAHNDPDFVILGGMKSPGLTAAPAIAREAVRLLNWKLTKKPNWNGKYNLPWI	type_2_glycerol-3-phosphate_oxidase	7.5	1.15	0.62	0.73	Cytoplasmic
B7R97_RS00275	Mycoplasma_pneumoniae_FH-tet-R_07	NZ_CP020690_c(63492..64646)	384	METRDVLIVGGGVIGCATAYELSQYKLKVTLVEKHHYLAQETSHANSGVIHTGIDPNPHKLTAKYNILGKKLWLNTYFKRLGFPRQKIRTLIVAFNEMEREQLEVLKQRGIANQINLEDIQMLSKEETLKLEPYVNPEIVAGLKIEGSWAIDPVLASKCLALAAQQNKVQICTNTEVTNISKQVDGTYLVWTNNETTPSFKVKKIIDAAGHYADYLAHLAKADDFEQTTRRGQYVVVTNQGELHLNSMVFMVPTIHGKGVIVSPMLDGNFLVGPTALDGVDKEATRYITKDAPCMLTKIGKHMVPSLNINNALISFAGSRPIDKATNDFIIRVAHNDPDFVILGGMKSPGLTAAPAIAREAVRLLNWKLTKKPNWNGKYNLPWI	type_2_glycerol-3-phosphate_oxidase	7.5	1.15	0.62	0.73	Cytoplasmic
BIX62_RS00280	Mycoplasma_pneumoniae_FL1_2012	NZ_CP017333_c(63490..64644)	384	METRDVLIVGGGVIGCATAYELSQYKLKVTLVEKHHYLAQETSHANSGVIHTGIDPNPHKLTAKYNILGKKLWLNTYFKRLGFPRQKIRTLIVAFNEMEREQLEVLKQRGIANQINLEDIQMLSKEETLKLEPYVNPEIVAGLKIEGSWAIDPVLASKCLALAAQQNKVQICTNTEVTNISKQVDGTYLVWTNNETTPSFKVKKIIDAAGHYADYLAHLAKADDFEQTTRRGQYVVVTNQGELHLNSMVFMVPTIHGKGVIVSPMLDGNFLVGPTALDGVDKEATRYITKDAPCMLTKIGKHMVPSLNINNALISFAGSRPIDKATNDFIIRVAHNDPDFVILGGMKSPGLTAAPAIAREAVRLLNWKLTKKPNWNGKYNLPWI	type_2_glycerol-3-phosphate_oxidase	7.5	1.15	0.62	0.73	Cytoplasmic
BIX64_RS00280	Mycoplasma_pneumoniae_FL8_2012	NZ_CP017331_c(63490..64644)	384	METRDVLIVGGGVIGCATAYELSQYKLKVTLVEKHHYLAQETSHANSGVIHTGIDPNPHKLTAKYNILGKKLWLNTYFKRLGFPRQKIRTLIVAFNEMEREQLEVLKQRGIANQINLEDIQMLSKEETLKLEPYVNPEIVAGLKIEGSWAIDPVLASKCLALAAQQNKVQICTNTEVTNISKQVDGTYLVWTNNETTPSFKVKKIIDAAGHYADYLAHLAKADDFEQTTRRGQYVVVTNQGELHLNSMVFMVPTIHGKGVIVSPMLDGNFLVGPTALDGVDKEATRYITKDAPCMLTKIGKHMVPSLNINNALISFAGSRPIDKATNDFIIRVAHNDPDFVILGGMKSPGLTAAPAIAREAVRLLNWKLTKKPNWNGKYNLPWI	type_2_glycerol-3-phosphate_oxidase	7.5	1.15	0.62	0.73	Cytoplasmic
BIX79_RS02845	Mycoplasma_pneumoniae_G6_2010	NZ_MJIX01000004_c(120705..121859)	384	METRDVLIVGGGVIGCATAYELSQYKLKVTLVEKHHYLAQETSHANSGVIHTGIDPNPHKLTAKYNILGKKLWLNTYFKRLGFPRQKIRTLIVAFNEMEREQLEVLKQRGIANQINLEDIQMLSKEETLKLEPYVNPEIVAGLKIEGSWAIDPVLASKCLALAAQQNKVQICTNTEVTNISKQVDGTYLVWTNNETTPSFKVKKIIDAAGHYADYLAHLAKADDFEQTTRRGQYVVVTNQGELHLNSMVFMVPTIHGKGVIVSPMLDGNFLVGPTALDGVDKEATRYITKDAPCMLTKIGKHMVPSLNINNALISFAGSRPIDKATNDFIIRVAHNDPDFVILGGMKSPGLTAAPAIAREAVRLLNWKLTKKPNWNGKYNLPWI	type_2_glycerol-3-phosphate_oxidase	7.5	1.15	0.62	0.73	Cytoplasmic
BIX55_RS00275	Mycoplasma_pneumoniae_GA3_2012	NZ_CP017336_c(63479..64633)	384	METRDVLIVGGGVIGCATAYELSQYKLKVTLVEKHHYLAQETSHANSGVIHTGIDPNPHKLTAKYNILGKKLWLNTYFKRLGFPRQKIRTLIVAFNEMEREQLEVLKQRGIANQINLEDIQMLSKEETLKLEPYVNPEIVAGLKVEGSWAIDPVLASKCLALAAQQNKVQICTNTEVTNISKQVDGTYLVWTNNETTPSFKVKKIIDAAGHYADYLAHLAKADDFEQTTRRGQYVVVTNQGELHLNSMVFMVPTIHGKGVIVSPMLDGNFLVGPTALDGVDKEATRYITKDAPCMLTKIGKHMVPSLNINNALISFAGSRPIDKATNDFIIRIAHNDPDFVILGGMKSPGLTAAPAIAREAVRLLNWKLTKKPNWNGKYNLPWI	type_2_glycerol-3-phosphate_oxidase	7.5	1.15	0.62	0.73	Cytoplasmic
BIX78_RS03410	Mycoplasma_pneumoniae_K21_2010	NZ_MJIY01000002_c(679520..680674)	384	METRDVLIVGGGVIGCATAYELSQYKLKVTLVEKHHYLAQETSHANSGVIHTGIDPNPHKLTAKYNILGKKLWLNTYFKRLGFPRQKIRTLIVAFNEMEREQLEVLKQRGIANQINLEDIQMLSKEETLKLEPYVNPEIVAGLKIEGSWAIDPVLASKCLALAAQQNKVQICTNTEVTNISKQVDGTYLVWTNNETTPSFKVKKIIDAAGHYADYLAHLAKADDFEQTTRRGQYVVVTNQGELHLNSMVFMVPTIHGKGVIVSPMLDGNFLVGPTALDGVDKEATRYITKDAPCMLTKIGKHMVPSLNINNALISFAGSRPIDKATNDFIIRVAHNDPDFVILGGMKSPGLTAAPAIAREAVRLLNWKLTKKPNWNGKYNLPWI	type_2_glycerol-3-phosphate_oxidase	7.5	1.15	0.62	0.73	Cytoplasmic
BIX67_RS00275	Mycoplasma_pneumoniae_K27_2010	NZ_CP017334_c(63478..64632)	384	METRDVLIVGGGVIGCATAYELSQYKLKVTLVEKHHYLAQETSHANSGVIHTGIDPNPHKLTAKYNILGKKLWLNTYFKRLGFPRQKIRTLIVAFNEMEREQLEVLKQRGIANQINLEDIQMLSKEETLKLEPYVNPEIVAGLKVEGSWAIDPVLASKCLALAAQQNKVQICTNTEVTNISKQVDGTYLVWTNNETTPSFKVKKIIDAAGHYADYLAHLAKADDFEQTTRRGQYVVVTNQGELHLNSMVFMVPTIHGKGVIVSPMLDGNFLVGPTALDGVDKEATRYITKDAPCMLTKIGKHMVPSLNINNALISFAGSRPIDKATNDFIIRIAHNDPDFVILGGMKSPGLTAAPAIAREAVRLLNWKLTKKPNWNGKYNLPWI	type_2_glycerol-3-phosphate_oxidase	7.5	1.15	0.62	0.73	Cytoplasmic
MPNB_RS00275	Mycoplasma_pneumoniae_KCH-402	NZ_AP017318_c(63478..64632)	384	METRDVLIVGGGVIGCATAYELSQYKLKVTLVEKHHYLAQETSHANSGVIHTGIDPNPHKLTAKYNILGKKLWLNTYFKRLGFPRQKIRTLIVAFNEMEREQLEVLKQRGIANQINLEDIQMLSKEETLKLEPYVNPEIVAGLKVEGSWAIDPVLASKCLALAAQQNKVQICTNTEVTNISKQVDGTYLVWTNNETTPSFKVKKIIDAAGHYADYLAHLAKADDFEQTTRRGQYVVVTNQGELHLNSMVFMVPTIHGKGVIVSPMLDGNFLVGPTALDGVDKEATRYITKDAPCMLTKIGKHMVPSLNINNALISFAGSRPIDKATNDFIIRIAHNDPDFVILGGMKSPGLTAAPAIAREAVRLLNWKLTKKPNWNGKYNLPWI	type_2_glycerol-3-phosphate_oxidase	7.5	1.15	0.62	0.73	Cytoplasmic
MPNC_RS00275	Mycoplasma_pneumoniae_KCH-405	NZ_AP017319_c(63479..64633)	384	METRDVLIVGGGVIGCATAYELSQYKLKVTLVEKHHYLAQETSHANSGVIHTGIDPNPHKLTAKYNILGKKLWLNTYFKRLGFPRQKIRTLIVAFNEMEREQLEVLKQRGIANQINLEDIQMLSKEETLKLEPYVNPEIVAGLKVEGSWAIDPVLASKCLALAAQQNKVQICTNTEVTNISKQVDGTYLVWTNNETTPSFKVKKIIDAAGHYADYLAHLAKADDFEQTTRRGQYVVVTNQGELHLNSMVFMVPTIHGKGVIVSPMLDGNFLVGPTALDGVDKEATRYITKDAPCMLTKIGKHMVPSLNINNALISFAGSRPIDKATNDFIIRIAHNDPDFVILGGMKSPGLTAAPAIAREAVRLLNWKLTKKPNWNGKYNLPWI	type_2_glycerol-3-phosphate_oxidase	7.5	1.15	0.62	0.73	Cytoplasmic
F538_RS00275	Mycoplasma_pneumoniae_M1139_1981	NZ_CP010547_c(63479..64633)	384	METRDVLIVGGGVIGCATAYELSQYKLKVTLVEKHHYLAQETSHANSGVIHTGIDPNPHKLTAKYNILGKKLWLNTYFKRLGFPRQKIRTLIVAFNEMEREQLEVLKQRGIANQINLEDIQMLSKEETLKLEPYVNPEIVAGLKVEGSWAIDPVLASKCLALAAQQNKVQICTNTEVTNISKQVDGTYLVWTNNETTPSFKVKKIIDAAGHYADYLAHLAKADDFEQTTRRGQYVVVTNQGELHLNSMVFMVPTIHGKGVIVSPMLDGNFLVGPTALDGVDKEATRYITKDAPCMLTKIGKHMVPSLNINNALISFAGSRPIDKATNDFIIRIAHNDPDFVILGGMKSPGLTAAPAIAREAVRLLNWKLTKKPNWNGKYNLPWI	type_2_glycerol-3-phosphate_oxidase	7.5	1.15	0.62	0.73	Cytoplasmic
MPN051	Mycoplasma_pneumoniae_M129	NC_000912_c(63494..64648)	384	METRDVLIVGGGVIGCATAYELSQYKLKVTLVEKHHYLAQETSHANSGVIHTGIDPNPHKLTAKYNILGKKLWLNTYFKRLGFPRQKIRTLIVAFNEMEREQLEVLKQRGIANQINLEDIQMLSKEETLKLEPYVNPEIVAGLKIEGSWAIDPVLASKCLALAAQQNKVQICTNTEVTNISKQVDGTYLVWTNNETTPSFKVKKIIDAAGHYADYLAHLAKADDFEQTTRRGQYVVVTNQGELHLNSMVFMVPTIHGKGVIVSPMLDGNFLVGPTALDGVDKEATRYITKDAPCMLTKIGKHMVPSLNINNALISFAGSRPIDKATNDFIIRVAHNDPDFVILGGMKSPGLTAAPAIVREAVRLLNWKLTKKPNWNGKYNLPWI	dehydrogenase	7.5	1.15	0.62	0.73	Cytoplasmic
BIX60_RS00275	Mycoplasma_pneumoniae_M129_2002_1968	NZ_CP017343_c(63491..64645)	384	METRDVLIVGGGVIGCATAYELSQYKLKVTLVEKHHYLAQETSHANSGVIHTGIDPNPHKLTAKYNILGKKLWLNTYFKRLGFPRQKIRTLIVAFNEMEREQLEVLKQRGIANQINLEDIQMLSKEETLKLEPYVNPEIVAGLKIEGSWAIDPVLASKCLALAAQQNKVQICTNTEVTNISKQVDGTYLVWTNNETTPSFKVKKIIDAAGHYADYLAHLAKADDFEQTTRRGQYVVVTNQGELHLNSMVFMVPTIHGKGVIVSPMLDGNFLVGPTALDGVDKEATRYITKDAPCMLTKIGKHMVPSLNINNALISFAGSRPIDKATNDFIIRVAHNDPDFVILGGMKSPGLTAAPAIAREAVRLLNWKLTKKPNWNGKYNLPWI	type_2_glycerol-3-phosphate_oxidase	7.5	1.15	0.62	0.73	Cytoplasmic
C985_RS00275	Mycoplasma_pneumoniae_M129-B7	NC_020076_c(63492..64646)	384	METRDVLIVGGGVIGCATAYELSQYKLKVTLVEKHHYLAQETSHANSGVIHTGIDPNPHKLTAKYNILGKKLWLNTYFKRLGFPRQKIRTLIVAFNEMEREQLEVLKQRGIANQINLEDIQMLSKEETLKLEPYVNPEIVAGLKIEGSWAIDPVLASKCLALAAQQNKVQICTNTEVTNISKQVDGTYLVWTNNETTPSFKVKKIIDAAGHYADYLAHLAKADDFEQTTRRGQYVVVTNQGELHLNSMVFMVPTIHGKGVIVSPMLDGNFLVGPTALDGVDKEATRYITKDAPCMLTKIGKHMVPSLNINNALISFAGSRPIDKATNDFIIRVAHNDPDFVILGGMKSPGLTAAPAIAREAVRLLNWKLTKKPNWNGKYNLPWI	type_2_glycerol-3-phosphate_oxidase	7.5	1.15	0.62	0.73	Cytoplasmic
RF41_RS00275	Mycoplasma_pneumoniae_M2192_1982	NZ_CP010548_c(63478..64632)	384	METRDVLIVGGGVIGCATAYELSQYKLKVTLVEKHHYLAQETSHANSGVIHTGIDPNPHKLTAKYNILGKKLWLNTYFKRLGFPRQKIRTLIVAFNEMEREQLEVLKQRGIANQINLEDIQMLSKEETLKLEPYVNPEIVAGLKVEGSWAIDPVLASKCLALAAQQNKVQICTNTEVTNISKQVDGTYLVWTNNETTPSFKVKKIIDAAGHYADYLAHLAKADDFEQTTRRGQYVVVTNQGELHLNSMVFMVPTIHGKGVIVSPMLDGNFLVGPTALDGVDKEATRYITKDAPCMLTKIGKHMVPSLNINNALISFAGSRPIDKATNDFIIRIAHNDPDFVILGGMKSPGLTAAPAIAREAVRLLNWKLTKKPNWNGKYNLPWI	type_2_glycerol-3-phosphate_oxidase	7.5	1.15	0.62	0.73	Cytoplasmic
G667_RS00275	Mycoplasma_pneumoniae_M2592_1982	NZ_CP010549_c(63477..64631)	384	METRDVLIVGGGVIGCATAYELSQYKLKVTLVEKHHYLAQETSHANSGVIHTGIDPNPHKLTAKYNILGKKLWLNTYFKRLGFPRQKIRTLIVAFNEMEREQLEVLKQRGIANQINLEDIQMLSKEETLKLEPYVNPEIVAGLKVEGSWAIDPVLASKCLALAAQQNKVQICTNTEVTNISKQVDGTYLVWTNNETTPSFKVKKIIDAAGHYADYLAHLAKADDFEQTTRRGQYVVVTNQGELHLNSMVFMVPTIHGKGVIVSPMLDGNFLVGPTALDGVDKEATRYITKDAPCMLTKIGKHMVPSLNINNALISFAGSRPIDKATNDFIIRIAHNDPDFVILGGMKSPGLTAAPAIAREAVRLLNWKLTKKPNWNGKYNLPWI	type_2_glycerol-3-phosphate_oxidase	7.5	1.15	0.62	0.73	Cytoplasmic
Y923_RS00670	Mycoplasma_pneumoniae_M29_26	NZ_CP008895_c(140999..142153)	384	METRDVLIVGGGVIGCATAYELSQYKLKVTLVEKHHYLAQETSHANSGVIHTGIDPNPHKLTAKYNILGKKLWLNTYFKRLGFPRQKIRTLIVAFNEMEREQLEVLKQRGIANQINLEDIQMLSKEETLKLEPYVNPEIVAGLKIEGSWAIDPVLASKCLALAAQQNKVQICTNTEVTNISKQVDGTYLVWTNNETTPSFKVKKIIDAAGHYADYLAHLAKADDFEQTTRRGQYVVVTNQGELHLNSMVFMVPTIHGKGVIVSPMLDGNFLVGPTALDGVDKEATRYITKDAPCMLTKIGKHMVPSLNINNALISFAGSRPIDKATNDFIIRVAHNDPDFVILGGMKSPGLTAAPAIAREAVRLLNWKLTKKPNWNGKYNLPWI	type_2_glycerol-3-phosphate_oxidase	7.5	1.15	0.62	0.73	Cytoplasmic
F529_RS00275	Mycoplasma_pneumoniae_MAC_Mac_1944	NZ_CP010550_c(63478..64632)	384	METRDVLIVGGGVIGCATAYELSQYKLKVTLVEKHHYLAQETSHANSGVIHTGIDPNPHKLTAKYNILGKKLWLNTYFKRLGFPRQKIRTLIVAFNEMEREQLEVLKQRGIANQINLEDIQMLSKEETLKLEPYVNPEIVAGLKVEGSWAIDPVLASKCLALAAQQNKVQICTNTEVTNISKQVDGTYLVWTNNETTPSFKVKKIIDAAGHYADYLAHLAKADDFEQTTRRGQYVVVTNQGELHLNSMVFMVPTIHGKGVIVSPMLDGNFLVGPTALDGVDKEATRYITKDAPCMLTKIGKHMVPSLNINNALISFAGSRPIDKATNDFIIRIAHNDPDFVILGGMKSPGLTAAPAIAREAVRLLNWKLTKKPNWNGKYNLPWI	type_2_glycerol-3-phosphate_oxidase	7.5	1.15	0.62	0.73	Cytoplasmic
AFK26_RS01635	Mycoplasma_pneumoniae_Mympn_1145_1999	NZ_LHPO01000008_c(269788..270942)	384	METRDVLIVGGGVIGCATAYELSQYKLKVTLVEKHHYLAQETSHANSGVIHTGIDPNPHKLTAKYNILGKKLWLNTYFKRLGFPRQKIRTLIVAFNEMEREQLEVLKQRGIANQINLEDIQMLSKEETLKLEPYVNPEIVAGLKIEGSWAIDPVLASKCLALAAQQNKVQICTNTEVTNISKQVDGTYLVWTNNETTPSFKVKKIIDAAGHYADYLAHLAKADDFEQTTRRGQYVVVTNQGELHLNSMVFMVPTIHGKGVIVSPMLDGNFLVGPTALDGVDKEATRYITKDAPCMLTKIGKHMVPSLNINNALISFAGSRPIDKATNDFIIRVAHNDPDFVILGGMKSPGLTAAPAIAREAVRLLNWKLTKKPNWNGKYNLPWI	type_2_glycerol-3-phosphate_oxidase	7.5	1.15	0.62	0.73	Cytoplasmic
AFK37_RS01675	Mycoplasma_pneumoniae_Mympn_2285_1996	NZ_LHPP01000008_c(269811..270965)	384	METRDVLIVGGGVIGCATAYELSQYKLKVTLVEKHHYLAQETSHANSGVIHTGIDPNPHKLTAKYNILGKKLWLNTYFKRLGFPRQKIRTLIVAFNEMEREQLEVLKQRGIANQINLEDIQMLSKEETLKLEPYVNPEIVAGLKIEGSWAIDPVLASKCLALAAQQNKVQICTNTEVTNISKQVDGTYLVWTNNETTPSFKVKKIIDAAGHYADYLAHLAKADDFEQTTRRGQYVVVTNQGELHLNSMVFMVPTIHGKGVIVSPMLDGNFLVGPTALDGVDKEATRYITKDAPCMLTKIGKHMVPSLNINNALISFAGSRPIDKATNDFIIRVAHNDPDFVILGGMKSPGLTAAPAIAREAVRLLNWKLTKKPNWNGKYNLPWI	type_2_glycerol-3-phosphate_oxidase	7.5	1.15	0.62	0.73	Cytoplasmic
AFK42_RS02440	Mycoplasma_pneumoniae_Mympn_2882_1999	NZ_LHPQ01000014_c(277207..278361)	384	METRDVLIVGGGVIGCATAYELSQYKLKVTLVEKHHYLAQETSHANSGVIHTGIDPNPHKLTAKYNILGKKLWLNTYFKRLGFPRQKIRTLIVAFNEMEREQLEVLKQRGIANQINLEDIQMLSKEETLKLEPYVNPEIVAGLKVEGSWAIDPVLASKCLALAAQQNKVQICTNTEVTNISKQVDGTYLVWTNNETTPSFKVKKIIDAAGHYADYLAHLAKADDFEQTTRRGQYVVVTNQGELHLNSMVFMVPTIHGKGVIVSPMLDGNFLVGPTALDGVDKEATRYITKDAPCMLTKIGKHMVPSLNINNALISFAGSRPIDKATNDFIIRIAHNDPDFVILGGMKSPGLTAAPAIAREAVRLLNWKLTKKPNWNGKYNLPWI	type_2_glycerol-3-phosphate_oxidase	7.5	1.15	0.62	0.73	Cytoplasmic
AFK43_RS02090	Mycoplasma_pneumoniae_Mympn_3163_2001	NZ_LHPR01000012_c(240482..241636)	384	METRDVLIVGGGVIGCATAYELSQYKLKVTLVEKHHYLAQETSHANSGVIHTGIDPNPHKLTAKYNILGKKLWLNTYFKRLGFPRQKIRTLIVAFNEMEREQLEVLKQRGIANQINLEDIQMLSKEETLKLEPYVNPEIVAGLKVEGSWAIDPVLASKCLALAAQQNKVQICTNTEVTNISKQVDGTYLVWTNNETTPSFKVKKIIDAAGHYADYLAHLAKADDFEQTTRRGQYVVVTNQGELHLNSMVFMVPTIHGKGVIVSPMLDGNFLVGPTALDGVDKEATRYITKDAPCMLTKIGKHMVPSLNINNALISFAGSRPIDKATNDFIIRIAHNDPDFVILGGMKSPGLTAAPAIAREAVRLLNWKLTKKPNWNGKYNLPWI	type_2_glycerol-3-phosphate_oxidase	7.5	1.15	0.62	0.73	Cytoplasmic
AFK44_RS01650	Mycoplasma_pneumoniae_Mympn_3896_2005	NZ_LHPS01000011_52805..53959	384	METRDVLIVGGGVIGCATAYELSQYKLKVTLVEKHHYLAQETSHANSGVIHTGIDPNPHKLTAKYNILGKKLWLNTYFKRLGFPRQKIRTLIVAFNEMEREQLEVLKQRGIANQINLEDIQMLSKEETLKLEPYVNPEIVAGLKVEGSWAIDPVLASKCLALAAQQNKVQICTNTEVTNISKQVDGTYLVWTNNETTPSFKVKKIIDAAGHYADYLAHLAKADDFEQTTRRGQYVVVTNQGELHLNSMVFMVPTIHGKGVIVSPMLDGNFLVGPTALDGVDKEATRYITKDAPCMLTKIGKHMVPSLNINNALISFAGSRPIDKATNDFIIRIAHNDPDFVILGGMKSPGLTAAPAIAREAVRLLNWKLTKKPNWNGKYNLPWI	type_2_glycerol-3-phosphate_oxidase	7.5	1.15	0.62	0.73	Cytoplasmic
AFK45_RS02055	Mycoplasma_pneumoniae_Mympn_3912_2005	NZ_LHPT01000013_66471..67625	384	METRDVLIVGGGVIGCATAYELSQYKLKVTLVEKHHYLAQETSHANSGVIHTGIDPNPHKLTAKYNILGKKLWLNTYFKRLGFPRQKIRTLIVAFNEMEREQLEVLKQRGIANQINLEDIQMLSKEETLKLEPYVNPEIVAGLKIEGSWAIDPVLASKCLALAAQQNKVQICTNTEVTNISKQVDGTYLVWTNNETTPSFKVKKIIDAAGHYADYLAHLAKADDFEQTTRRGQYVVVTNQGELHLNSMVFMVPTIHGKGVIVSPMLDGNFLVGPTALDGVDKEATRYITKDAPCMLTKIGKHMVPSLNINNALISFAGSRPIDKATNDFIIRVAHNDPDFVILGGMKSPGLTAAPAIAREAVRLLNWKLTKKPNWNGKYNLPWI	type_2_glycerol-3-phosphate_oxidase	7.5	1.15	0.62	0.73	Cytoplasmic
AFK46_RS01975	Mycoplasma_pneumoniae_Mympn_4010_2005	NZ_LHPU01000011_49786..50940	384	METRDVLIVGGGVIGCATAYELSQYKLKVTLVEKHHYLAQETSHANSGVIHTGIDPNPHKLTAKYNILGKKLWLNTYFKRLGFPRQKIRTLIVAFNEMEREQLEVLKQRGIANQINLEDIQMLSKEETLKLEPYVNPEIVAGLKIEGSWAIDPVLASKCLALAAQQNKVQICTNTEVTNISKQVDGTYLVWTNNETTPSFKVKKIIDAAGHYADYLAHLAKADDFEQTTRRGQYVVVTNQGELHLNSMVFMVPTIHGKGVIVSPMLDGNFLVGPTALDGVDKEATRYITKDAPCMLTKIGKHMVPSLNINNALISFAGSRPIDKATNDFIIRVAHNDPDFVILGGMKSPGLTAAPAIAREAVRLLNWKLTKKPNWNGKYNLPWI	type_2_glycerol-3-phosphate_oxidase	7.5	1.15	0.62	0.73	Cytoplasmic
AFK47_RS02255	Mycoplasma_pneumoniae_Mympn_4318_2000or2003	NZ_LHPV01000010_c(274238..275392)	384	METRDVLIVGGGVIGCATAYELSQYKLKVTLVEKHHYLAQETSHANSGVIHTGIDPNPHKLTAKYNILGKKLWLNTYFKRLGFPRQKIRTLIVAFNEMEREQLEVLKQRGIANQINLEDIQMLSKEETLKLEPYVNPEIVAGLKVEGSWAIDPVLASKCLALAAQQNKVQICTNTEVTNISKQVDGTYLVWTNNETTPSFKVKKIIDAAGHYADYLAHLAKADDFEQTTRRGQYVVVTNQGELHLNSMVFMVPTIHGKGVIVSPMLDGNFLVGPTALDGVDKEATRYITKDAPCMLTKIGKHMVPSLNINNALISFAGSRPIDKATNDFIIRIAHNDPDFVILGGMKSPGLTAAPAIAREAVRLLNWKLTKKPNWNGKYNLPWI	type_2_glycerol-3-phosphate_oxidase	7.5	1.15	0.62	0.73	Cytoplasmic
AFK48_RS01260	Mycoplasma_pneumoniae_Mympn_4358_2000or2003	NZ_LHPW01000010_49757..50911	384	METRDVLIVGGGVIGCATAYELSQYKLKVTLVEKHHYLAQETSHANSGVIHTGIDPNPHKLTAKYNILGKKLWLNTYFKRLGFPRQKIRTLIVAFNEMEREQLEVLKQRGIANQINLEDIQMLSKEETLKLEPYVNPEIVAGLKVEGSWAIDPVLASKCLALAAQQNKVQICTNTEVTNISKQVDGTYLVWTNNETTPSFKVKKIIDAAGHYADYLAHLAKADDFEQTTRRGQYVVVTNQGELHLNSMVFMVPTIHGKGVIVSPMLDGNFLVGPTALDGVDKEATRYITKDAPCMLTKIGKHMVPSLNINNALISFAGSRPIDKATNDFIIRIAHNDPDFVILGGMKSPGLTAAPAIAREAVRLLNWKLTKKPNWNGKYNLPWI	type_2_glycerol-3-phosphate_oxidase	7.5	1.15	0.62	0.73	Cytoplasmic
AFK27_RS02440	Mycoplasma_pneumoniae_Mympn_4802_2006	NZ_LHPX01000009_c(272650..273804)	384	METRDVLIVGGGVIGCATAYELSQYKLKVTLVEKHHYLAQETSHANSGVIHTGIDPNPHKLTAKYNILGKKLWLNTYFKRLGFPRQKIRTLIVAFNEMEREQLEVLKQRGIANQINLEDIQMLSKEETLKLEPYVNPEIVAGLKIEGSWAIDPVLASKCLALAAQQNKVQICTNTEVTNISKQVDGTYLVWTNNETTPSFKVKKIIDAAGHYADYLAHLAKADDFEQTTRRGQYVVVTNQGELHLNSMVFMVPTIHGKGVIVSPMLDGNFLVGPTALDGVDKEATRYITKDAPCMLTKIGKHMVPSLNINNALISFAGSRPIDKATNDFIIRVAHNDPDFVILGGMKSPGLTAAPAIAREAVRLLNWKLTKKPNWNGKYNLPWI	type_2_glycerol-3-phosphate_oxidase	7.5	1.15	0.62	0.73	Cytoplasmic
AFK28_RS02460	Mycoplasma_pneumoniae_Mympn_4807_2008	NZ_LHPY01000011_c(269772..270926)	384	METRDVLIVGGGVIGCATAYELSQYKLKVTLVEKHHYLAQETSHANSGVIHTGIDPNPHKLTAKYNILGKKLWLNTYFKRLGFPRQKIRTLIVAFNEMEREQLEVLKQRGIANQINLEDIQMLSKEETLKLEPYVNPEIVAGLKIEGSWAIDPVLASKCLALAAQQNKVQICTNTEVTNISKQVDGTYLVWTNNETTPSFKVKKIIDAAGHYADYLAHLAKADDFEQTTRRGQYVVVTNQGELHLNSMVFMVPTIHGKGVIVSPMLDGNFLVGPTALDGVDKEATRYITKDAPCMLTKIGKHMVPSLNINNALISFAGSRPIDKATNDFIIRVAHNDPDFVILGGMKSPGLTAAPAIAREAVRLLNWKLTKKPNWNGKYNLPWI	type_2_glycerol-3-phosphate_oxidase	7.5	1.15	0.62	0.73	Cytoplasmic
AFK29_RS02620	Mycoplasma_pneumoniae_Mympn_4911_2008	NZ_LHPZ01000012_138892..140046	384	METRDVLIVGGGVIGCATAYELSQYKLKVTLVEKHHYLAQETSHANSGVIHTGIDPNPHKLTAKYNILGKKLWLNTYFKRLGFPRQKIRTLIVAFNEMEREQLEVLKQRGIANQINLEDIQMLSKEETLKLEPYVNPEIVAGLKVEGSWAIDPVLASKCLALAAQQNKVQICTNTEVTNISKQVDGTYLVWTNNETTPSFKVKKIIDAAGHYADYLAHLAKADDFEQTTRRGQYVVVTNQGELHLNSMVFMVPTIHGKGVIVSPMLDGNFLVGPTALDGVDKEATRYITKDAPCMLTKIGKHMVPSLNINNALISFAGSRPIDKATNDFIIRIAHNDPDFVILGGMKSPGLTAAPAIAREAVRLLNWKLTKKPNWNGKYNLPWI	type_2_glycerol-3-phosphate_oxidase	7.5	1.15	0.62	0.73	Cytoplasmic
AFK30_RS01415	Mycoplasma_pneumoniae_Mympn_5392_1993	NZ_LHQA01000011_117051..118205	384	METRDVLIVGGGVIGCATAYELSQYKLKVTLVEKHHYLAQETSHANSGVIHTGIDPNPHKLTAKYNILGKKLWLNTYFKRLGFPRQKIRTLIVAFNEMEREQLEVLKQRGIANQINLEDIQMLSKEETLKLEPYVNPEIVAGLKIEGSWAIDPVLASKCLALAAQQNKVQICTNTEVTNISKQVDGTYLVWTNNETTPSFKVKKIIDAAGHYADYLAHLAKADDFEQTTRRGQYVVVTNQGELHLNSMVFMVPTIHGKGVIVSPMLDGNFLVGPTALDGVDKEATRYITKDAPCMLTKIGKHMVPSLNINNALISFAGSRPIDKATNDFIIRVAHNDPDFVILGGMKSPGLTAAPAIAREAVRLLNWKLTKKPNWNGKYNLPWI	type_2_glycerol-3-phosphate_oxidase	7.5	1.15	0.62	0.73	Cytoplasmic
AFK31_RS03080	Mycoplasma_pneumoniae_Mympn_5393_1991	NZ_LHQB01000013_73858..75012	384	METRDVLIVGGGVIGCATAYELSQYKLKVTLVEKHHYLAQETSHANSGVIHTGIDPNPHKLTAKYNILGKKLWLNTYFKRLGFPRQKIRTLIVAFNEMEREQLEVLKQRGIANQINLEDIQMLSKEETLKLEPYVNPEIVAGLKVEGSWAIDPVLASKCLALAAQQNKVQICTNTEVTNISKQVDGTYLVWTNNETTPSFKVKKIIDAAGHYADYLAHLAKADDFEQTTRRGQYVVVTNQGELHLNSMVFMVPTIHGKGVIVSPMLDGNFLVGPTALDGVDKEATRYITKDAPCMLTKIGKHMVPSLNINNALISFAGSRPIDKATNDFIIRIAHNDPDFVILGGMKSPGLTAAPAIAREAVRLLNWKLTKKPNWNGKYNLPWI	type_2_glycerol-3-phosphate_oxidase	7.5	1.15	0.62	0.73	Cytoplasmic
AFK32_RS02300	Mycoplasma_pneumoniae_Mympn_5767_2011	NZ_LHQC01000011_116693..117847	384	METRDVLIVGGGVIGCATAYELSQYKLKVTLVEKHHYLAQETSHANSGVIHTGIDPNPHKLTAKYNILGKKLWLNTYFKRLGFPRQKIRTLIVAFNEMEREQLEVLKQRGIANQINLEDIQMLSKEETLKLEPYVNPEIVAGLKIEGSWAIDPVLASKCLALAAQQNKVQICTNTEVTNISKQVDGTYLVWTNNETTPSFKVKKIIDAAGHYADYLAHLAKADDFEQTTRRGQYVVVTNQGELHLNSMVFMVPTIHGKGVIVSPMLDGNFLVGPTALDGVDKEATRYITKDAPCMLTKIGKHMVPSLNINNALISFAGSRPIDKATNDFIIRVAHNDPDFVILGGMKSPGLTAAPAIAREAVRLLNWKLTKKPNWNGKYNLPWI	type_2_glycerol-3-phosphate_oxidase	7.5	1.15	0.62	0.73	Cytoplasmic
AFK33_RS00400	Mycoplasma_pneumoniae_Mympn_5817_2011	NZ_LHQD01000008_49797..50951	384	METRDVLIVGGGVIGCATAYELSQYKLKVTLVEKHHYLAQETSHANSGVIHTGIDPNPHKLTAKYNILGKKLWLNTYFKRLGFPRQKIRTLIVAFNEMEREQLEVLKQRGIANQINLEDIQMLSKEETLKLEPYVNPEIVAGLKIEGSWAIDPVLASKCLALAAQQNKVQICTNTEVTNISKQVDGTYLVWTNNETTPSFKVKKIIDAAGHYADYLAHLAKADDFEQTTRRGQYVVVTNQGELHLNSMVFMVPTIHGKGVIVSPMLDGNFLVGPTALDGVDKEATRYITKDAPCMLTKIGKHMVPSLNINNALISFAGSRPIDKATNDFIIRVAHNDPDFVILGGMKSPGLTAAPAIAREAVRLLNWKLTKKPNWNGKYNLPWI	type_2_glycerol-3-phosphate_oxidase	7.5	1.15	0.62	0.73	Cytoplasmic
AFK34_RS01390	Mycoplasma_pneumoniae_Mympn_5837_2011	NZ_LHQE01000009_66378..67532	384	METRDVLIVGGGVIGCATAYELSQYKLKVTLVEKHHYLAQETSHANSGVIHTGIDPNPHKLTAKYNILGKKLWLNTYFKRLGFPRQKIRTLIVAFNEMEREQLEVLKQRGIANQINLEDIQMLSKEETLKLEPYVNPEIVAGLKIEGSWAIDPVLASKCLALAAQQNKVQICTNTEVTNISKQVDGTYLVWTNNETTPSFKVKKIIDAAGHYADYLAHLAKADDFEQTTRRGQYVVVTNQGELHLNSMVFMVPTIHGKGVIVSPMLDGNFLVGPTALDGVDKEATRYITKDAPCMLTKIGKHMVPSLNINNALISFAGSRPIDKATNDFIIRVAHNDPDFVILGGMKSPGLTAAPAIAREAVRLLNWKLTKKPNWNGKYNLPWI	type_2_glycerol-3-phosphate_oxidase	7.5	1.15	0.62	0.73	Cytoplasmic
AFK35_RS02225	Mycoplasma_pneumoniae_Mympn_5954_2011	NZ_LHQF01000012_116640..117794	384	METRDVLIVGGGVIGCATAYELSQYKLKVTLVEKHHYLAQETSHANSGVIHTGIDPNPHKLTAKYNILGKKLWLNTYFKRLGFPRQKIRTLIVAFNEMEREQLEVLKQRGIANQINLEDIQMLSKEETLKLEPYVNPEIVAGLKIEGSWAIDPVLASKCLALAAQQNKVQICTNTEVTNISKQVDGTYLVWTNNETTPSFKVKKIIDAAGHYADYLAHLAKADDFEQTTRRGQYVVVTNQGELHLNSMVFMVPTIHGKGVIVSPMLDGNFLVGPTALDGVDKEATRYITKDAPCMLTKIGKHMVPSLNINNALISFAGSRPIDKATNDFIIRVAHNDPDFVILGGMKSPGLTAAPAIAREAVRLLNWKLTKKPNWNGKYNLPWI	type_2_glycerol-3-phosphate_oxidase	7.5	1.15	0.62	0.73	Cytoplasmic
AFK36_RS01620	Mycoplasma_pneumoniae_Mympn_6009_2011	NZ_LHQG01000012_49794..50948	384	METRDVLIVGGGVIGCATAYELSQYKLKVTLVEKHHYLAQETSHANSGVIHTGIDPNPHKLTAKYNILGKKLWLNTYFKRLGFPRQKIRTLIVAFNEMEREQLEVLKQRGIANQINLEDIQMLSKEETLKLEPYVNPEIVAGLKVEGSWAIDPVLASKCLALAAQQNKVQICTNTEVTNISKQVDGTYLVWTNNETTPSFKVKKIIDAAGHYADYLAHLAKADDFEQTTRRGQYVVVTNQGELHLNSMVFMVPTIHGKGVIVSPMLDGNFLVGPTALDGVDKEATRYITKDAPCMLTKIGKHMVPSLNINNALISFAGSRPIDKATNDFIIRIAHNDPDFVILGGMKSPGLTAAPAIAREAVRLLNWKLTKKPNWNGKYNLPWI	type_2_glycerol-3-phosphate_oxidase	7.5	1.15	0.62	0.73	Cytoplasmic
AFK38_RS01480	Mycoplasma_pneumoniae_Mympn_6250_2011	NZ_LHQH01000011_66359..67513	384	METRDVLIVGGGVIGCATAYELSQYKLKVTLVEKHHYLAQETSHANSGVIHTGIDPNPHKLTAKYNILGKKLWLNTYFKRLGFPRQKIRTLIVAFNEMEREQLEVLKQRGIANQINLEDIQMLSKEETLKLEPYVNPEIVAGLKIEGSWAIDPVLASKCLALAAQQNKVQICTNTEVTNISKQVDGTYLVWTNNETTPSFKVKKIIDAAGHYADYLAHLAKADDFEQTTRRGQYVVVTNQGELHLNSMVFMVPTIHGKGVIVSPMLDGNFLVGPTALDGVDKEATRYITKDAPCMLTKIGKHMVPSLNINNALISFAGSRPIDKATNDFIIRVAHNDPDFVILGGMKSPGLTAAPAIAREAVRLLNWKLTKKPNWNGKYNLPWI	type_2_glycerol-3-phosphate_oxidase	7.5	1.15	0.62	0.73	Cytoplasmic
AFK39_RS02625	Mycoplasma_pneumoniae_Mympn_6282_2011	NZ_LHQI01000016_73887..75041	384	METRDVLIVGGGVIGCATAYELSQYKLKVTLVEKHHYLAQETSHANSGVIHTGIDPNPHKLTAKYNILGKKLWLNTYFKRLGFPRQKIRTLIVAFNEMEREQLEVLKQRGIANQINLEDIQMLSKEETLKLEPYVNPEIVAGLKVEGSWAIDPVLASKCLALAAQQNKVQICTNTEVTNISKQVDGTYLVWTNNETTPSFKVKKIIDAAGHYADYLAHLAKADDFEQTTRRGQYVVVTNQGELHLNSMVFMVPTIHGKGVIVSPMLDGNFLVGPTALDGVDKEATRYITKDAPCMLTKIGKHMVPSLNINNALISFAGSRPIDKATNDFIIRIAHNDPDFVILGGMKSPGLTAAPAIAREAVRLLNWKLTKKPNWNGKYNLPWI	type_2_glycerol-3-phosphate_oxidase	7.5	1.15	0.62	0.73	Cytoplasmic
AFK40_RS02850	Mycoplasma_pneumoniae_Mympn_6421_1970or1979	NZ_LHQJ01000013_c(166973..168127)	384	METRDVLIVGGGVIGCATAYELSQYKLKVTLVEKHHYLAQETSHANSGVIHTGIDPNPHKLTAKYNILGKKLWLNTYFKRLGFPRQKIRTLIVAFNEMEREQLEVLKQRGIANQINLEDIQMLSKEETLKLEPYVNPEIVAGLKIEGSWAIDPVLASKCLALAAQQNKVQICTNTEVTNISKQVDGTYLVWTNNETTPSFKVKKIIDAAGHYADYLAHLAKADDFEQTTRRGQYVVVTNQGELHLNSMVFMVPTIHGKGVIVSPMLDGNFLVGPTALDGVDKEATRYITKDAPCMLTKIGKHMVPSLNINNALISFAGSRPIDKATNDFIIRVAHNDPDFVILGGMKSPGLTAAPAIAREAVRLLNWKLTKKPNWNGKYNLPWI	type_2_glycerol-3-phosphate_oxidase	7.5	1.15	0.62	0.73	Cytoplasmic
EXC43_RS03635	Mycoplasma_pneumoniae_NCTC10119_1900or1967	NZ_LR214945_750908..752062	384	METRDVLIVGGGVIGCATAYELSQYKLKVTLVEKHHYLAQETSHANSGVIHTGIDPNPHKLTAKYNILGKKLWLNTYFKRLGFPRQKIRTLIVAFNEMEREQLEVLKQRGIANQINLEDIQMLSKEETLKLEPYVNPEIVAGLKVEGSWAIDPVLASKCLALAAQQNKVQICTNTEVTNISKQVDGTYLVWTNNETTPSFKVKKIIDAAGHYADYLAHLAKADDFEQTTRRGQYVVVTNQGELHLNSMVFMVPTIHGKGVIVSPMLDGNFLVGPTALDGVDKEATRYITKDAPCMLTKIGKHMVPSLNINNALISFAGSRPIDKATNDFIIRIAHNDPDFVILGGMKSPGLTAAPAIAREAVRLLNWKLTKKPNWNGKYNLPWI	type_2_glycerol-3-phosphate_oxidase	7.5	1.15	0.62	0.73	Cytoplasmic
C897_RS00280	Mycoplasma_pneumoniae_PI_1428_1960	NZ_CP010538_c(63490..64644)	384	METRDVLIVGGGVIGCATAYELSQYKLKVTLVEKHHYLAQETSHANSGVIHTGIDPNPHKLTAKYNILGKKLWLNTYFKRLGFPRQKIRTLIVAFNEMEREQLEVLKQRGIANQINLEDIQMLSKEETLKLEPYVNPEIVAGLKIEGSWAIDPVLASKCLALAAQQNKVQICTNTEVTNISKQVDGTYLVWTNNETTPSFKVKKIIDAAGHYADYLAHLAKADDFEQTTRRGQYVVVTNQGELHLNSMVFMVPTIHGKGVIVSPMLDGNFLVGPTALDGVDKEATRYITKDAPCMLTKIGKHMVPSLNINNALISFAGSRPIDKATNDFIIRVAHNDPDFVILGGMKSPGLTAAPAIAREAVRLLNWKLTKKPNWNGKYNLPWI	type_2_glycerol-3-phosphate_oxidase	7.5	1.15	0.62	0.73	Cytoplasmic
C680_RS00275	Mycoplasma_pneumoniae_PO1_1980	NZ_CP010551_c(63478..64632)	384	METRDVLIVGGGVIGCATAYELSQYKLKVTLVEKHHYLAQETSHANSGVIHTGIDPNPHKLTAKYNILGKKLWLNTYFKRLGFPRQKIRTLIVAFNEMEREQLEVLKQRGIANQINLEDIQMLSKEETLKLEPYVNPEIVAGLKVEGSWAIDPVLASKCLALAAQQNKVQICTNTEVTNISKQVDGTYLVWTNNETTPSFKVKKIIDAAGHYADYLAHLAKADDFEQTTRRGQYVVVTNQGELHLNSMVFMVPTIHGKGVIVSPMLDGNFLVGPTALDGVDKEATRYITKDAPCMLTKIGKHMVPSLNINNALISFAGSRPIDKATNDFIIRIAHNDPDFVILGGMKSPGLTAAPAIAREAVRLLNWKLTKKPNWNGKYNLPWI	type_2_glycerol-3-phosphate_oxidase	7.5	1.15	0.62	0.73	Cytoplasmic
BIX56_RS00275	Mycoplasma_pneumoniae_RI3_2007	NZ_CP017340_c(63478..64632)	384	METRDVLIVGGGVIGCATAYELSQYKLKVTLVEKHHYLAQETSHANSGVIHTGIDPNPHKLTAKYNILGKKLWLNTYFKRLGFPRQKIRTLIVAFNEMEREQLEVLKQRGIANQINLEDIQMLSKEETLKLEPYVNPEIVAGLKVEGSWAIDPVLASKCLALAAQQNKVQICTNTEVTNISKQVDGTYLVWTNNETTPSFKVKKIIDAAGHYADYLAHLAKADDFEQTTRRGQYVVVTNQGELHLNSMVFMVPTIHGKGVIVSPMLDGNFLVGPTALDGVDKEATRYITKDAPCMLTKIGKHMVPSLNINNALISFAGSRPIDKATNDFIIRIAHNDPDFVILGGMKSPGLTAAPAIAREAVRLLNWKLTKKPNWNGKYNLPWI	type_2_glycerol-3-phosphate_oxidase	7.5	1.15	0.62	0.73	Cytoplasmic
B7W93_RS00275	Mycoplasma_pneumoniae_S12-tet-R_07	NZ_CP020712_c(63492..64646)	384	METRDVLIVGGGVIGCATAYELSQYKLKVTLVEKHHYLAQETSHANSGVIHTGIDPNPHKLTAKYNILGKKLWLNTYFKRLGFPRQKIRTLIVAFNEMEREQLEVLKQRGIANQINLEDIQMLSKEETLKLEPYVNPEIVAGLKIEGSWAIDPVLASKCLALAAQQNKVQICTNTEVTNISKQVDGTYLVWTNNETTPSFKVKKIIDAAGHYADYLAHLAKADDFEQTTRRGQYVVVTNQGELHLNSMVFMVPTIHGKGVIVSPMLDGNFLVGPTALDGVDKEATRYITKDAPCMLTKIGKHMVPSLNINNALISFAGSRPIDKATNDFIIRVAHNDPDFVILGGMKSPGLTAAPAIAREAVRLLNWKLTKKPNWNGKYNLPWI	type_2_glycerol-3-phosphate_oxidase	7.5	1.15	0.62	0.73	Cytoplasmic
B7W90_RS00275	Mycoplasma_pneumoniae_S34-tet-R_07	NZ_CP020710_c(63492..64646)	384	METRDVLIVGGGVIGCATAYELSQYKLKVTLVEKHHYLAQETSHANSGVIHTGIDPNPHKLTAKYNILGKKLWLNTYFKRLGFPRQKIRTLIVAFNEMEREQLEVLKQRGIANQINLEDIQMLSKEETLKLEPYVNPEIVAGLKIEGSWAIDPVLASKCLALAAQQNKVQICTNTEVTNISKQVDGTYLVWTNNETTPSFKVKKIIDAAGHYADYLAHLAKADDFEQTTRRGQYVVVTNQGELHLNSMVFMVPTIHGKGVIVSPMLDGNFLVGPTALDGVDKEATRYITKDAPCMLTKIGKHMVPSLNINNALISFAGSRPIDKATNDFIIRVAHNDPDFVILGGMKSPGLTAAPAIAREAVRLLNWKLTKKPNWNGKYNLPWI	type_2_glycerol-3-phosphate_oxidase	7.5	1.15	0.62	0.73	Cytoplasmic
AVK85_RS00280	Mycoplasma_pneumoniae_S355_06	NZ_CP013829_c(63490..64644)	384	METRDVLIVGGGVIGCATAYELSQYKLKVTLVEKHHYLAQETSHANSGVIHTGIDPNPHKLTAKYNILGKKLWLNTYFKRLGFPRQKIRTLIVAFNEMEREQLEVLKQRGIANQINLEDIQMLSKEETLKLEPYVNPEIVAGLKIEGSWAIDPVLASKCLALAAQQNKVQICTNTEVTNISKQVDGTYLVWTNNETTPSFKVKKIIDAAGHYADYLAHLAKADDFEQTTRRGQYVVVTNQGELHLNSMVFMVPTIHGKGVIVSPMLDGNFLVGPTALDGVDKEATRYITKDAPCMLTKIGKHMVPSLNINNALISFAGSRPIDKATNDFIIRVAHNDPDFVILGGMKSPGLTAAPAIAREAVRLLNWKLTKKPNWNGKYNLPWI	type_2_glycerol-3-phosphate_oxidase	7.5	1.15	0.62	0.73	Cytoplasmic
B7W92_RS00275	Mycoplasma_pneumoniae_S4-tet-R_07	NZ_CP020711_c(63492..64646)	384	METRDVLIVGGGVIGCATAYELSQYKLKVTLVEKHHYLAQETSHANSGVIHTGIDPNPHKLTAKYNILGKKLWLNTYFKRLGFPRQKIRTLIVAFNEMEREQLEVLKQRGIANQINLEDIQMLSKEETLKLEPYVNPEIVAGLKIEGSWAIDPVLASKCLALAAQQNKVQICTNTEVTNISKQVDGTYLVWTNNETTPSFKVKKIIDAAGHYADYLAHLAKADDFEQTTRRGQYVVVTNQGELHLNSMVFMVPTIHGKGVIVSPMLDGNFLVGPTALDGVDKEATRYITKDAPCMLTKIGKHMVPSLNINNALISFAGSRPIDKATNDFIIRVAHNDPDFVILGGMKSPGLTAAPAIAREAVRLLNWKLTKKPNWNGKYNLPWI	type_2_glycerol-3-phosphate_oxidase	7.5	1.15	0.62	0.73	Cytoplasmic
B7R99_RS00275	Mycoplasma_pneumoniae_S55-tet-R_10	NZ_CP020692_c(63462..64616)	384	METRDVLIVGGGVIGCATAYELSQYKLKVTLVEKHHYLAQETSHANSGVIHTGIDPNPHKLTAKYNILGKKLWLNTYFKRLGFPRQKIRTLIVAFNEMEREQLEVLKQRGIANQINLEDIQMLSKEETLKLEPYVNPEIVAGLKIEGSWAIDPVLASKCLALAAQQNKVQICTNTEVTNISKQVDGTYLVWTNNETTPSFKVKKIIDAAGHYADYLAHLAKADDFEQTTRRGQYVVVTNQGELHLNSMVFMVPTIHGKGVIVSPMLDGNFLVGPTALDGVDKEATRYITKDAPCMLTKIGKHMVPSLNINNALISFAGSRPIDKATNDFIIRVAHNDPDFVILGGMKSPGLTAAPAIAREAVRLLNWKLTKKPNWNGKYNLPWI	type_2_glycerol-3-phosphate_oxidase	7.5	1.15	0.62	0.73	Cytoplasmic
B7R95_RS00275	Mycoplasma_pneumoniae_S63-tet-R_07	NZ_CP020689_c(63492..64646)	384	METRDVLIVGGGVIGCATAYELSQYKLKVTLVEKHHYLAQETSHANSGVIHTGIDPNPHKLTAKYNILGKKLWLNTYFKRLGFPRQKIRTLIVAFNEMEREQLEVLKQRGIANQINLEDIQMLSKEETLKLEPYVNPEIVAGLKIEGSWAIDPVLASKCLALAAQQNKVQICTNTEVTNISKQVDGTYLVWTNNETTPSFKVKKIIDAAGHYADYLAHLAKADDFEQTTRRGQYVVVTNQGELHLNSMVFMVPTIHGKGVIVSPMLDGNFLVGPTALDGVDKEATRYITKDAPCMLTKIGKHMVPSLNINNALISFAGSRPIDKATNDFIIRVAHNDPDFVILGGMKSPGLTAAPAIAREAVRLLNWKLTKKPNWNGKYNLPWI	type_2_glycerol-3-phosphate_oxidase	7.5	1.15	0.62	0.73	Cytoplasmic
B7R98_RS00275	Mycoplasma_pneumoniae_S68-tet-R_10	NZ_CP020691_c(63491..64645)	384	METRDVLIVGGGVIGCATAYELSQYKLKVTLVEKHHYLAQETSHANSGVIHTGIDPNPHKLTAKYNILGKKLWLNTYFKRLGFPRQKIRTLIVAFNEMEREQLEVLKQRGIANQINLEDIQMLSKEETLKLEPYVNPEIVAGLKIEGSWAIDPVLASKCLALAAQQNKVQICTNTEVTNISKQVDGTYLVWTNNETTPSFKVKKIIDAAGHYADYLAHLAKADDFEQTTRRGQYVVVTNQGELHLNSMVFMVPTIHGKGVIVSPMLDGNFLVGPTALDGVDKEATRYITKDAPCMLTKIGKHMVPSLNINNALISFAGSRPIDKATNDFIIRVAHNDPDFVILGGMKSPGLTAAPAIAREAVRLLNWKLTKKPNWNGKYNLPWI	type_2_glycerol-3-phosphate_oxidase	7.5	1.15	0.62	0.73	Cytoplasmic
B7S00_RS00275	Mycoplasma_pneumoniae_S91-tet-R_07	NZ_CP020693_c(63492..64646)	384	METRDVLIVGGGVIGCATAYELSQYKLKVTLVEKHHYLAQETSHANSGVIHTGIDPNPHKLTAKYNILGKKLWLNTYFKRLGFPRQKIRTLIVAFNEMEREQLEVLKQRGIANQINLEDIQMLSKEETLKLEPYVNPEIVAGLKIEGSWAIDPVLASKCLALAAQQNKVQICTNTEVTNISKQVDGTYLVWTNNETTPSFKVKKIIDAAGHYADYLAHLAKADDFEQTTRRGQYVVVTNQGELHLNSMVFMVPTIHGKGVIVSPMLDGNFLVGPTALDGVDKEATRYITKDAPCMLTKIGKHMVPSLNINNALISFAGSRPIDKATNDFIIRVAHNDPDFVILGGMKSPGLTAAPAIAREAVRLLNWKLTKKPNWNGKYNLPWI	type_2_glycerol-3-phosphate_oxidase	7.5	1.15	0.62	0.73	Cytoplasmic
EXC36_RS01220	Mycoplasma_pulmonis_NCTC10139_1900or1973	NZ_LR215008_293397..294551	384	MKKHDIIIIGGGIIGITIAYELSKYKKVDVLLLEKNPLLADETSKGNSGVIHCGFDADSNKIESKLNVLGNRLWQEKIFKDVHFPRAKVDSLVLAFNDLENEAVEKLYQRGLRNGVLKEHLKILTKEQILKKEPLVNNKVQSALLCTNSWSIDPQKASYALAKVALQNKVKIELNSEVETIEYQEDFFYLKVKNGQSYKSKIVINAAGHYGDEIAKKAGYGEFKLKARRGQYRILARSEGHVSKSILFMVPTIHGKGVIVSPMLDGRVLVGPTAEENIAKDQTRLVTSQGFDLIEKNGKKIIPSLKIQNTEMTFAGSRPIDIQTNDFVIKSAKDNPNFINVVGTKSPGLSAAPAIALEVVKLIKKTNLKITKKSYFKGRFKELI	type_2_glycerol-3-phosphate_oxidase	7.5	1.15	0.62	0.73	Cytoplasmic
MYPU_RS01315	Mycoplasma_pulmonis_UAB_CTIP	NC_002771_309869..311023	384	MKKHDIIIIGGGIIGITIAYELSKYKKVDVLLLEKNPLLADETSKGNSGVIHCGFDADSNKIESKLNVLGNRLWQEKIFKDVHFPRAKVDSLVLAFNDLENEAVEKLYQRGLRNGVLKEHLKILTKEQILKKEPLVNNKVQSALLCTNSWSIDPQKASYALAKVALQNKVKIELNSEVETIEYQEDFFYLKVKNGQSYKSKIVINAAGHYGDEIAKKAGYGEFKLKARRGQYRILARSEGHVSKSILFMVPTIHGKGVIVSPMLDGRVLVGPTAEENIAKDQTRLVTSQGFDLIEKNGKKIIPSLKIQNTEMTFAGSRPIDIQTNDFVIKSAKDNPNFINVVGTKSPGLSAAPAIALEVVKLIKKTNLKITKKSYFKGRFKELI	type_2_glycerol-3-phosphate_oxidase	7.5	1.15	0.62	0.73	Cytoplasmic
