# Supplementary material for: Evidence for the Cytoplasmic Localization of the L-α-Glycerophosphate Oxidase in Members of the “Mycoplasma mycoides Cluster”
Source: Front Microbiol. 2019 Jun 19;10:1344. doi: 10.3389/fmicb.2019.01344 (PMC6593217; doi:10.3389/fmicb.2019.01344)
Supplement: Supplementary file 2 [file Table_2.XLSX]

## Sheet: Myco_annotations_psortb
Locus Tag	Genome	Contig coordinates	Length	Annotation	Cytoplasmic_Score	CytoplasmicMembrane_Score	Cellwall_Score	Extracellular_Score	Final_Localization
AAW50_RS00320	Mycoplasma_canis_LV_1992	NZ_CP011368_c(70195..71349)	384	type_2_glycerol-3-phosphate_oxidase	7.5	1.15	0.62	0.73	Cytoplasmic
EXC52_RS01275	Mycoplasma_canis_NCTC10146_1951	NZ_LR215010_337623..338777	384	type_2_glycerol-3-phosphate_oxidase	7.5	1.15	0.62	0.73	Cytoplasmic
AXW82_RS00210	Mycoplasma_canis_PG_14_1951	NZ_CP014281_55223..56377	384	type_2_glycerol-3-phosphate_oxidase	7.5	1.15	0.62	0.73	Cytoplasmic
MCANPG14_RS00285	Mycoplasma_canis_PG_14_1951	NZ_AJFQ01000002_1336..2490	384	type_2_glycerol-3-phosphate_oxidase	7.5	1.15	0.62	0.73	Cytoplasmic
MCANUF33_RS00285	Mycoplasma_canis_UF33_1992	NZ_AJFS01000001_81374..82528	384	type_2_glycerol-3-phosphate_oxidase	7.5	1.15	0.62	0.73	Cytoplasmic
MCANUFG1_RS00290	Mycoplasma_canis_UFG1_2009	NZ_AJFT01000001_81347..82501	384	type_2_glycerol-3-phosphate_oxidase	7.5	1.15	0.62	0.73	Cytoplasmic
MCANUFG4_RS00400	Mycoplasma_canis_UFG4_2009	NZ_AJFU01000002_c(20036..21190)	384	type_2_glycerol-3-phosphate_oxidase	7.5	1.15	0.62	0.73	Cytoplasmic
MCAPA_RS00605	Mycoplasma_capricolum_subsp._capricolum_14232_2004	NZ_JFDO01000004_60219..61382	387	type_2_glycerol-3-phosphate_oxidase	7.5	1.15	0.62	0.73	Cytoplasmic
AAK27_RS01270	Mycoplasma_capricolum_subsp._capricolum_14DL0024_2014	NZ_LBMF01000002_c(205245..206408)	387	type_2_glycerol-3-phosphate_oxidase	7.5	1.15	0.62	0.73	Cytoplasmic
MCAP_RS01105	Mycoplasma_capricolum_subsp._capricolum_ATCC_ATCC_27343	NC_007633_c(262639..263802)	387	type_2_glycerol-3-phosphate_oxidase	7.5	1.15	0.62	0.73	Cytoplasmic
MCGM508_RS00565	Mycoplasma_capricolum_subsp._capricolum_GM508D_1985	NZ_JXQB01000001_154102..155265	387	type_2_glycerol-3-phosphate_oxidase	7.5	1.15	0.62	0.73	Cytoplasmic
MCCG_RS01205	Mycoplasma_capricolum_subsp._capripneumoniae_87001	NZ_CP006959_c(291112..292275)	387	type_2_glycerol-3-phosphate_oxidase	7.5	1.15	0.62	0.73	Cytoplasmic
MCCP001_RS01215	Mycoplasma_capricolum_subsp._capripneumoniae_9231-Abomsa_1982	NZ_LM995445_c(291050..292213)	387	type_2_glycerol-3-phosphate_oxidase	7.5	1.15	0.62	0.73	Cytoplasmic
MCCP_RS03545	Mycoplasma_capricolum_subsp._capripneumoniae_99108_1999	NZ_JMJI01000039_c(13757..14920)	387	type_2_glycerol-3-phosphate_oxidase	7.5	1.15	0.62	0.73	Cytoplasmic
MCCPILRI181_RS01190	Mycoplasma_capricolum_subsp._capripneumoniae_ILRI181	NZ_LN515399_c(291055..292218)	387	type_2_glycerol-3-phosphate_oxidase	7.5	1.15	0.62	0.73	Cytoplasmic
M1601_RS01185	Mycoplasma_capricolum_subsp._capripneumoniae_M1601	NZ_CP017125_c(291065..292228)	387	type_2_glycerol-3-phosphate_oxidase	7.5	1.15	0.62	0.73	Cytoplasmic
MCCPF38_RS01210	Mycoplasma_capricolum_subsp._capripneumoniae_type_strain:_F38_=_NCTC_10192	NZ_LN515398_c(290998..292161)	387	type_2_glycerol-3-phosphate_oxidase	7.5	1.15	0.62	0.73	Cytoplasmic
BVA24_RS01190	Mycoplasma_capricolum_subsp._capripneumoniae_zly1309F_2013	NZ_CP019061_c(291048..292211)	387	type_2_glycerol-3-phosphate_oxidase	7.5	1.15	0.62	0.73	Cytoplasmic
MCYN_RS02405	Mycoplasma_cynos_C142	NC_019949_c(555501..556655)	384	type_2_glycerol-3-phosphate_oxidase	7.5	1.15	0.62	0.73	Cytoplasmic
EXC48_RS02860	Mycoplasma_cynos_NCTC10142_1972	NZ_LR214986_c(579787..580941)	384	type_2_glycerol-3-phosphate_oxidase	7.5	1.15	0.62	0.73	Cytoplasmic
F809_RS0100655	Mycoplasma_gallisepticum_ATCC_19610	NZ_AUAI01000002_c(43502..44692)	396	type_2_glycerol-3-phosphate_oxidase	2.5	2.5	2.5	2.5	Unknown
HFMG06CAA_RS00085	Mycoplasma_gallisepticum_CA06_2006.052-5-2P	NC_018412_c(16744..17934)	396	type_2_glycerol-3-phosphate_oxidase	2.5	2.5	2.5	2.5	Unknown
C9E73_RS00070	Mycoplasma_gallisepticum_f99_Avipro_vaccine	NZ_CP028147_c(13589..14779)	396	type_2_glycerol-3-phosphate_oxidase	2.5	2.5	2.5	2.5	Unknown
C8249_RS00070	Mycoplasma_gallisepticum_f99_lab_strain	NZ_CP028146_c(13589..14779)	396	type_2_glycerol-3-phosphate_oxidase	2.5	2.5	2.5	2.5	Unknown
BAX52_RS01795	Mycoplasma_gallisepticum_K2966_1985	NZ_MAFU01000024_c(44883..46073)	396	type_2_glycerol-3-phosphate_oxidase	2.5	2.5	2.5	2.5	Unknown
BAX51_RS02815	Mycoplasma_gallisepticum_K5322C_2007	NZ_MAFV01000056_c(14917..16107)	396	type_2_glycerol-3-phosphate_oxidase	2.5	2.5	2.5	2.5	Unknown
BAX53_RS02685	Mycoplasma_gallisepticum_K6112B_2007	NZ_MAFW01000067_c(14890..16080)	396	type_2_glycerol-3-phosphate_oxidase	2.5	2.5	2.5	2.5	Unknown
BAU13_RS03065	Mycoplasma_gallisepticum_K6208B_2007	NZ_MADW01000082_c(14911..16101)	396	type_2_glycerol-3-phosphate_oxidase	2.5	2.5	2.5	2.5	Unknown
BBF99_RS02840	Mycoplasma_gallisepticum_K6216D_2008	NZ_MATM01000067_c(14895..16085)	396	type_2_glycerol-3-phosphate_oxidase	2.5	2.5	2.5	2.5	Unknown
BBG00_RS03770	Mycoplasma_gallisepticum_K6222B_2008	NZ_MATN01000076_c(14909..16099)	396	type_2_glycerol-3-phosphate_oxidase	2.5	2.5	2.5	2.5	Unknown
BAY36_RS02485	Mycoplasma_gallisepticum_K6356_2008	NZ_MAGQ01000008_c(89735..90925)	396	type_2_glycerol-3-phosphate_oxidase	2.5	2.5	2.5	2.5	Unknown
BAY37_RS03495	Mycoplasma_gallisepticum_K6372_2008	NZ_MAGR01000057_c(43429..44619)	396	type_2_glycerol-3-phosphate_oxidase	2.5	2.5	2.5	2.5	Unknown
HFMG06NCA_RS00085	Mycoplasma_gallisepticum_NC06_2006.080-5-2P	NC_018411_c(16745..17935)	396	type_2_glycerol-3-phosphate_oxidase	2.5	2.5	2.5	2.5	Unknown
HFMG08NCA_RS00085	Mycoplasma_gallisepticum_NC08_2008.031-4-3P	NC_018413_c(16745..17935)	396	type_2_glycerol-3-phosphate_oxidase	2.5	2.5	2.5	2.5	Unknown
HFMG95NCA_RS00085	Mycoplasma_gallisepticum_NC95_13295-2-2P	NC_018407_c(16745..17935)	396	type_2_glycerol-3-phosphate_oxidase	2.5	2.5	2.5	2.5	Unknown
HFMG96NCA_RS00085	Mycoplasma_gallisepticum_NC96_1596-4-2P	NC_018408_c(16745..17935)	396	type_2_glycerol-3-phosphate_oxidase	2.5	2.5	2.5	2.5	Unknown
D2833_RS00080	Mycoplasma_gallisepticum_NCTC10115	NZ_LS991952_c(13587..14777)	396	type_2_glycerol-3-phosphate_oxidase	2.5	2.5	2.5	2.5	Unknown
HFMG01NYA_RS00085	Mycoplasma_gallisepticum_NY01_2001.047-5-1P	NC_018409_c(16745..17935)	396	type_2_glycerol-3-phosphate_oxidase	2.5	2.5	2.5	2.5	Unknown
GCW_RS00085	Mycoplasma_gallisepticum_S6	NC_023030_c(16744..17934)	396	type_2_glycerol-3-phosphate_oxidase	2.5	2.5	2.5	2.5	Unknown
MGF_RS00075	Mycoplasma_gallisepticum_str._F	NC_017503_c(16747..17937)	396	type_2_glycerol-3-phosphate_oxidase	2.5	2.5	2.5	2.5	Unknown
MGAH_RS00080	Mycoplasma_gallisepticum_str._R(high)_R(high)	NC_017502_c(16777..17967)	396	type_2_glycerol-3-phosphate_oxidase	2.5	2.5	2.5	2.5	Unknown
MGA_RS00075	Mycoplasma_gallisepticum_str._R(low)	NC_004829_c(16777..17967)	396	type_2_glycerol-3-phosphate_oxidase	2.5	2.5	2.5	2.5	Unknown
HFMG94VAA_RS00085	Mycoplasma_gallisepticum_VA94_7994-1-7P	NC_018406_c(16745..17935)	396	type_2_glycerol-3-phosphate_oxidase	2.5	2.5	2.5	2.5	Unknown
HFMG01WIA_RS00085	Mycoplasma_gallisepticum_WI01_2001.043-13-2P	NC_018410_c(16744..17934)	396	type_2_glycerol-3-phosphate_oxidase	2.5	2.5	2.5	2.5	Unknown
MG_RS00195	Mycoplasma_genitalium_G37_G-37	NC_000908_c(46267..47421)	384	type_2_glycerol-3-phosphate_oxidase	2.5	2.5	2.5	2.5	Unknown
CM5_RS00200	Mycoplasma_genitalium_M2288	NC_018498_c(46264..47418)	384	type_2_glycerol-3-phosphate_oxidase	2.5	2.5	2.5	2.5	Unknown
CM9_RS00195	Mycoplasma_genitalium_M2321	NC_018495_c(46265..47419)	384	type_2_glycerol-3-phosphate_oxidase	2.5	2.5	2.5	2.5	Unknown
CM3_RS00200	Mycoplasma_genitalium_M6282	NC_018496_c(46262..47416)	384	type_2_glycerol-3-phosphate_oxidase	2.5	2.5	2.5	2.5	Unknown
CM1_RS00195	Mycoplasma_genitalium_M6320	NC_018497_c(46262..47416)	384	type_2_glycerol-3-phosphate_oxidase	2.5	2.5	2.5	2.5	Unknown
B5C39_RS00330	Mycoplasma_hyopneumoniae_11_2012	NZ_MWWN01000001_c(83796..84959)	387	type_2_glycerol-3-phosphate_oxidase	2.5	2.5	2.5	2.5	Unknown
MHP168_RS03125	Mycoplasma_hyopneumoniae_168	NC_017509_c(767859..769022)	387	type_2_glycerol-3-phosphate_oxidase	2.5	2.5	2.5	2.5	Unknown
MHP168L_RS03140	Mycoplasma_hyopneumoniae_168-L	NC_021283_c(767231..768394)	387	type_2_glycerol-3-phosphate_oxidase	2.5	2.5	2.5	2.5	Unknown
MHP_RS03075	Mycoplasma_hyopneumoniae_232	NC_006360_c(758307..759470)	387	type_2_glycerol-3-phosphate_oxidase	2.5	2.5	2.5	2.5	Unknown
MHL_RS03150	Mycoplasma_hyopneumoniae_7422	NC_021831_c(762632..763795)	387	type_2_glycerol-3-phosphate_oxidase	2.5	2.5	2.5	2.5	Unknown
MHP7448_RS03180	Mycoplasma_hyopneumoniae_7448	NC_007332_c(779974..781137)	387	type_2_glycerol-3-phosphate_oxidase	0.32	9.55	0.12	0.01	CytoplasmicMembrane
E5E95_RS03350	Mycoplasma_hyopneumoniae_ES-2_2017	NZ_CP038641_c(817568..818731)	387	type_2_glycerol-3-phosphate_oxidase	2.5	2.5	2.5	2.5	Unknown
MHJ_RS03115	Mycoplasma_hyopneumoniae_J	NC_007295_c(760382..761545)	387	type_2_glycerol-3-phosphate_oxidase	0.32	9.55	0.12	0.01	CytoplasmicMembrane
CIB43_RS00225	Mycoplasma_hyopneumoniae_KM014_2014	NZ_CP022714_c(50394..51557)	387	type_2_glycerol-3-phosphate_oxidase	2.5	2.5	2.5	2.5	Unknown
EXC50_RS01980	Mycoplasma_hyopneumoniae_NCTC10127_1900or1970	NZ_LR214992_c(515817..516980)	387	type_2_glycerol-3-phosphate_oxidase	2.5	2.5	2.5	2.5	Unknown
B5M19_RS01550	Mycoplasma_hyopneumoniae_TB1_2016	NZ_KZ266900_c(22438..23601)	387	type_2_glycerol-3-phosphate_oxidase	2.5	2.5	2.5	2.5	Unknown
F801_RS0101460	Mycoplasma_hyorhinis_ATCC_17981_BTS7	NZ_KB911488_36079..37236	385	type_2_glycerol-3-phosphate_oxidase	7.5	1.15	0.62	0.73	Cytoplasmic
Q453_RS01750	Mycoplasma_hyorhinis_DBS_1050_2012	NC_022807_c(410619..411776)	385	type_2_glycerol-3-phosphate_oxidase	7.5	1.15	0.62	0.73	Cytoplasmic
MYM_RS01740	Mycoplasma_hyorhinis_GDL-1	NC_016829_c(410636..411793)	385	type_2_glycerol-3-phosphate_oxidase	7.5	1.15	0.62	0.73	Cytoplasmic
MHR_RS01465	Mycoplasma_hyorhinis_HUB-1	NC_014448_332194..333351	385	type_2_glycerol-3-phosphate_oxidase	7.5	1.15	0.62	0.73	Cytoplasmic
SRH_RS00595	Mycoplasma_hyorhinis_MCLD	NC_017519_c(143376..144533)	385	type_2_glycerol-3-phosphate_oxidase	7.5	1.15	0.62	0.73	Cytoplasmic
MHMDBK_RS01775	Mycoplasma_hyorhinis_MDBK-IPV_17	NZ_CP016817_c(410520..411677)	385	type_2_glycerol-3-phosphate_oxidase	7.5	1.15	0.62	0.73	Cytoplasmic
EXC39_RS01690	Mycoplasma_hyorhinis_NCTC10121_1900or1968	NZ_LR214949_c(414011..415168)	385	type_2_glycerol-3-phosphate_oxidase	7.5	1.15	0.62	0.73	Cytoplasmic
D2830_RS01360	Mycoplasma_hyorhinis_NCTC10130	NZ_LS991950_335178..336335	385	type_2_glycerol-3-phosphate_oxidase	7.5	1.15	0.62	0.73	Cytoplasmic
MOS_RS01430	Mycoplasma_hyorhinis_SK76	NC_019552_333401..334558	385	type_2_glycerol-3-phosphate_oxidase	7.5	1.15	0.62	0.73	Cytoplasmic
MLEAA_RS03800	Mycoplasma_leachii_06049_2005	NZ_LAUU01000010_c(261656..262819)	387	type_2_glycerol-3-phosphate_oxidase	7.5	1.15	0.62	0.73	Cytoplasmic
MLEA_RS02285	Mycoplasma_leachii_99/014/6	NC_017521_c(552766..553929)	387	type_2_glycerol-3-phosphate_oxidase	7.5	1.15	0.62	0.73	Cytoplasmic
MSB_RS01295	Mycoplasma_leachii_PG50	NC_014751_c(310869..312032)	387	type_2_glycerol-3-phosphate_oxidase	7.5	1.15	0.62	0.73	Cytoplasmic
AB128_RS01100	Mycoplasma_mycoides_subsp._capri_GM12	NZ_CP012387_c(286033..287196)	387	type_2_glycerol-3-phosphate_oxidase	7.5	1.15	0.62	0.73	Cytoplasmic
EXZ22_RS01160	Mycoplasma_mycoides_subsp._capri_GM12_synthetic_2017	NZ_LS483504_c(285123..286286)	387	type_2_glycerol-3-phosphate_oxidase	7.5	1.15	0.62	0.73	Cytoplasmic
EXZ29_RS01165	Mycoplasma_mycoides_subsp._capri_GM12_synthetic_2017	NZ_LS483501_c(286033..287196)	387	type_2_glycerol-3-phosphate_oxidase	7.5	1.15	0.62	0.73	Cytoplasmic
EXZ31_RS01160	Mycoplasma_mycoides_subsp._capri_GM12_synthetic_2017	NZ_LS483510_c(284043..285206)	387	type_2_glycerol-3-phosphate_oxidase	7.5	1.15	0.62	0.73	Cytoplasmic
EXZ32_RS01160	Mycoplasma_mycoides_subsp._capri_GM12_synthetic_2017	NZ_LS483505_c(285260..286423)	387	type_2_glycerol-3-phosphate_oxidase	7.5	1.15	0.62	0.73	Cytoplasmic
EXZ33_RS01160	Mycoplasma_mycoides_subsp._capri_GM12_synthetic_2017	NZ_LS483519_c(283684..284847)	387	type_2_glycerol-3-phosphate_oxidase	7.5	1.15	0.62	0.73	Cytoplasmic
EXZ35_RS01160	Mycoplasma_mycoides_subsp._capri_GM12_synthetic_2017	NZ_LS483506_c(283231..284394)	387	type_2_glycerol-3-phosphate_oxidase	7.5	1.15	0.62	0.73	Cytoplasmic
EXZ38_RS01165	Mycoplasma_mycoides_subsp._capri_GM12_synthetic_2017	NZ_LS483512_c(286033..287196)	387	type_2_glycerol-3-phosphate_oxidase	7.5	1.15	0.62	0.73	Cytoplasmic
EXZ39_RS01165	Mycoplasma_mycoides_subsp._capri_GM12_synthetic_2017	NZ_LS483517_c(286033..287196)	387	type_2_glycerol-3-phosphate_oxidase	7.5	1.15	0.62	0.73	Cytoplasmic
EXZ40_RS01160	Mycoplasma_mycoides_subsp._capri_GM12_synthetic_2017	NZ_LS483511_c(285260..286423)	387	type_2_glycerol-3-phosphate_oxidase	7.5	1.15	0.62	0.73	Cytoplasmic
EXZ41_RS01165	Mycoplasma_mycoides_subsp._capri_GM12_synthetic_2017	NZ_LS483509_c(286033..287196)	387	type_2_glycerol-3-phosphate_oxidase	7.5	1.15	0.62	0.73	Cytoplasmic
EXZ42_RS01160	Mycoplasma_mycoides_subsp._capri_GM12_synthetic_2017	NZ_LS483513_c(283818..284981)	387	type_2_glycerol-3-phosphate_oxidase	7.5	1.15	0.62	0.73	Cytoplasmic
EXZ43_RS01165	Mycoplasma_mycoides_subsp._capri_GM12_synthetic_2017	NZ_LS483518_c(285904..287067)	387	type_2_glycerol-3-phosphate_oxidase	7.5	1.15	0.62	0.73	Cytoplasmic
EXZ44_RS01135	Mycoplasma_mycoides_subsp._capri_GM12_synthetic_2017	NZ_LS483516_c(276589..277752)	387	type_2_glycerol-3-phosphate_oxidase	7.5	1.15	0.62	0.73	Cytoplasmic
EXZ45_RS01165	Mycoplasma_mycoides_subsp._capri_GM12_synthetic_2017	NZ_LS483514_c(285900..287063)	387	type_2_glycerol-3-phosphate_oxidase	7.5	1.15	0.62	0.73	Cytoplasmic
EXZ46_RS01165	Mycoplasma_mycoides_subsp._capri_GM12_synthetic_2017	NZ_LS483515_c(286033..287196)	387	type_2_glycerol-3-phosphate_oxidase	7.5	1.15	0.62	0.73	Cytoplasmic
MLC_RS01455	Mycoplasma_mycoides_subsp._capri_LC_str._95010	NC_015431_369989..371152	387	type_2_glycerol-3-phosphate_oxidase	7.5	1.15	0.62	0.73	Cytoplasmic
D488_RS0101595	Mycoplasma_mycoides_subsp._capri_PG3	NZ_KB446531_318068..319231	387	type_2_glycerol-3-phosphate_oxidase	7.5	1.15	0.62	0.73	Cytoplasmic
MMC_RS02855	Mycoplasma_mycoides_subsp._capri_PG3	NZ_JFAE01000017_105158..106321	387	type_2_glycerol-3-phosphate_oxidase	7.5	1.15	0.62	0.73	Cytoplasmic
KYM_RS00060	Mycoplasma_mycoides_subsp._capri_str._G1201_2011	NZ_AJQV01000002_10507..11640	377	type_2_glycerol-3-phosphate_oxidase	7.5	1.15	0.62	0.73	Cytoplasmic
TS60_RS01405	Mycoplasma_mycoides_subsp._mycoides_Afade_1965	NZ_LAEX01000003_c(15722..16885)	387	type_2_glycerol-3-phosphate_oxidase	7.5	1.15	0.62	0.73	Cytoplasmic
TS59_RS01385	Mycoplasma_mycoides_subsp._mycoides_B237_1997	NZ_LAEW01000001_c(304527..305705)	392	type_2_glycerol-3-phosphate_oxidase	7.5	1.15	0.62	0.73	Cytoplasmic
MSCB_RS02510	Mycoplasma_mycoides_subsp._mycoides_B345/93_1993	NZ_LAUV01000036_27657..28835	392	type_2_glycerol-3-phosphate_oxidase	7.5	1.15	0.62	0.73	Cytoplasmic
mmmBen_RS01325	Mycoplasma_mycoides_subsp._mycoides_Ben1_1956	NZ_CP011260_c(288034..289197)	387	type_2_glycerol-3-phosphate_oxidase	7.5	1.15	0.62	0.73	Cytoplasmic
MmmBen468_RS01370	Mycoplasma_mycoides_subsp._mycoides_Ben468	NZ_CP011264_c(289909..291072)	387	type_2_glycerol-3-phosphate_oxidase	7.5	1.15	0.62	0.73	Cytoplasmic
MmmBen50_RS01320	Mycoplasma_mycoides_subsp._mycoides_Ben50	NZ_CP011261_c(291079..292242)	387	type_2_glycerol-3-phosphate_oxidase	7.5	1.15	0.62	0.73	Cytoplasmic
MSCC_RS02805	Mycoplasma_mycoides_subsp._mycoides_C425/93_1993	NZ_LAUW01000038_27649..28827	392	type_2_glycerol-3-phosphate_oxidase	7.5	1.15	0.62	0.73	Cytoplasmic
mycmycITA_RS01400	Mycoplasma_mycoides_subsp._mycoides_izsam_mm5713_1992	NZ_CP010267_c(305027..306205)	392	type_2_glycerol-3-phosphate_oxidase	7.5	1.15	0.62	0.73	Cytoplasmic
MSCD_RS02795	Mycoplasma_mycoides_subsp._mycoides_KH3J_1948	NZ_LAUX01000081_15700..16863	387	type_2_glycerol-3-phosphate_oxidase	7.5	1.15	0.62	0.73	Cytoplasmic
MSCA_RS03810	Mycoplasma_mycoides_subsp._mycoides_PO-67_1967	NZ_LATJ01000063_27668..28846	392	type_2_glycerol-3-phosphate_oxidase	7.5	1.15	0.62	0.73	Cytoplasmic
MMS_RS01405	Mycoplasma_mycoides_subsp._mycoides_SC_str._Gladysdale	NC_021025_c(305026..306189)	387	type_2_glycerol-3-phosphate_oxidase	7.5	1.15	0.62	0.73	Cytoplasmic
MSC_0259	Mycoplasma_mycoides_subsp._mycoides_SC_str._PG1	NC_005364_c(294041..295219)	392	glycerol-3-phospate_oxidase	7.5	1.15	0.62	0.73	Cytoplasmic
MSCE_RS03715	Mycoplasma_mycoides_subsp._mycoides_str._Gemu_Gemu_Goffa_1974	NZ_LAUY01000073_27654..28817	387	type_2_glycerol-3-phosphate_oxidase	7.5	1.15	0.62	0.73	Cytoplasmic
MSCT144_RS04705	Mycoplasma_mycoides_subsp._mycoides_T1/44_1951	NZ_CP014346_1027061..1028224	387	type_2_glycerol-3-phosphate_oxidase	7.5	1.15	0.62	0.73	Cytoplasmic
MMCAP1_RS01075	Mycoplasma_mycoides_subsp.capristr.GM12	NZ_CP001621_c(275896..277059)	387	type_2_glycerol-3-phosphate_oxidase	7.5	1.15	0.62	0.73	Cytoplasmic
MMCAP2_RS01100	Mycoplasma_mycoides_subsp.capristr.GM12	NZ_CP001668_c(286034..287197)	387	type_2_glycerol-3-phosphate_oxidase	7.5	1.15	0.62	0.73	Cytoplasmic
BIX82_RS03650	Mycoplasma_pneumoniae_1005_1999	NZ_MJIV01000001_c(751655..752809)	384	type_2_glycerol-3-phosphate_oxidase	7.5	1.15	0.62	0.73	Cytoplasmic
BIX57_RS00275	Mycoplasma_pneumoniae_1006_1999	NZ_CP017337_c(63479..64633)	384	type_2_glycerol-3-phosphate_oxidase	7.5	1.15	0.62	0.73	Cytoplasmic
BIX65_RS00275	Mycoplasma_pneumoniae_1134_1999	NZ_CP017338_c(63478..64632)	384	type_2_glycerol-3-phosphate_oxidase	7.5	1.15	0.62	0.73	Cytoplasmic
BIX68_RS00275	Mycoplasma_pneumoniae_1801_2000	NZ_CP017341_c(63478..64632)	384	type_2_glycerol-3-phosphate_oxidase	7.5	1.15	0.62	0.73	Cytoplasmic
B434_RS01795	Mycoplasma_pneumoniae_19294_1994	NZ_CP010539_c(384646..385800)	384	type_2_glycerol-3-phosphate_oxidase	7.5	1.15	0.62	0.73	Cytoplasmic
BIX80_RS00560	Mycoplasma_pneumoniae_303_1991	NZ_MJIW01000004_c(6013..7167)	384	type_2_glycerol-3-phosphate_oxidase	7.5	1.15	0.62	0.73	Cytoplasmic
MPNA_RS00275	Mycoplasma_pneumoniae_309	NC_016807_c(63479..64633)	384	type_2_glycerol-3-phosphate_oxidase	7.5	1.15	0.62	0.73	Cytoplasmic
F536_RS00280	Mycoplasma_pneumoniae_39443_1999	NZ_CP010540_c(63477..64631)	384	type_2_glycerol-3-phosphate_oxidase	7.5	1.15	0.62	0.73	Cytoplasmic
F533_RS00280	Mycoplasma_pneumoniae_51494_2006	NZ_CP010541_c(63490..64644)	384	type_2_glycerol-3-phosphate_oxidase	7.5	1.15	0.62	0.73	Cytoplasmic
BIX61_RS00275	Mycoplasma_pneumoniae_519_1995	NZ_CP017339_c(63479..64633)	384	type_2_glycerol-3-phosphate_oxidase	7.5	1.15	0.62	0.73	Cytoplasmic
F530_RS00280	Mycoplasma_pneumoniae_54089_2009	NZ_CP010542_c(63490..64644)	384	type_2_glycerol-3-phosphate_oxidase	7.5	1.15	0.62	0.73	Cytoplasmic
F531_RS00280	Mycoplasma_pneumoniae_54524_2009	NZ_CP010543_c(63490..64644)	384	type_2_glycerol-3-phosphate_oxidase	7.5	1.15	0.62	0.73	Cytoplasmic
BIX63_RS00275	Mycoplasma_pneumoniae_549_1965	NZ_CP017330_c(63492..64646)	384	type_2_glycerol-3-phosphate_oxidase	7.5	1.15	0.62	0.73	Cytoplasmic
BIX87_RS03835	Mycoplasma_pneumoniae_682	NZ_MJIU01000003_c(510933..512087)	384	type_2_glycerol-3-phosphate_oxidase	7.5	1.15	0.62	0.73	Cytoplasmic
BIX54_RS00280	Mycoplasma_pneumoniae_685_1988	NZ_CP017328_c(63490..64644)	384	type_2_glycerol-3-phosphate_oxidase	7.5	1.15	0.62	0.73	Cytoplasmic
F537_RS00280	Mycoplasma_pneumoniae_85084_1984	NZ_CP010544_c(63490..64644)	384	type_2_glycerol-3-phosphate_oxidase	7.5	1.15	0.62	0.73	Cytoplasmic
F535_RS00280	Mycoplasma_pneumoniae_85138_1984	NZ_CP010545_c(63490..64644)	384	type_2_glycerol-3-phosphate_oxidase	7.5	1.15	0.62	0.73	Cytoplasmic
BIX77_RS02760	Mycoplasma_pneumoniae_986_1998	NZ_MJIZ01000003_45564..46718	384	type_2_glycerol-3-phosphate_oxidase	7.5	1.15	0.62	0.73	Cytoplasmic
AXA72_RS00280	Mycoplasma_pneumoniae_C267_15	NZ_CP014267_c(63490..64644)	384	type_2_glycerol-3-phosphate_oxidase	7.5	1.15	0.62	0.73	Cytoplasmic
QI01_RS03110	Mycoplasma_pneumoniae_CIP10349_2010	NZ_JTGU01000030_49104..50258	384	type_2_glycerol-3-phosphate_oxidase	7.5	1.15	0.62	0.73	Cytoplasmic
QI02_RS02995	Mycoplasma_pneumoniae_CIP10361_2010	NZ_JTGV01000030_c(141157..142311)	384	type_2_glycerol-3-phosphate_oxidase	7.5	1.15	0.62	0.73	Cytoplasmic
QH97_RS02510	Mycoplasma_pneumoniae_CIP12206_2012	NZ_JTGZ01000022_c(141006..142160)	384	type_2_glycerol-3-phosphate_oxidase	7.5	1.15	0.62	0.73	Cytoplasmic
QI03_RS03245	Mycoplasma_pneumoniae_CIP12235_2012	NZ_KQ758429_49362..50516	384	type_2_glycerol-3-phosphate_oxidase	7.5	1.15	0.62	0.73	Cytoplasmic
QI04_RS02730	Mycoplasma_pneumoniae_CIP12261_2012	NZ_JTHB01000022_49322..50476	384	type_2_glycerol-3-phosphate_oxidase	7.5	1.15	0.62	0.73	Cytoplasmic
QH98_RS03280	Mycoplasma_pneumoniae_CIP12265_2012	NZ_KQ758453_49930..51084	384	type_2_glycerol-3-phosphate_oxidase	7.5	1.15	0.62	0.73	Cytoplasmic
QI00_RS03245	Mycoplasma_pneumoniae_CIP12267_2012	NZ_JTHC01000017_49314..50468	384	type_2_glycerol-3-phosphate_oxidase	7.5	1.15	0.62	0.73	Cytoplasmic
QH99_RS01045	Mycoplasma_pneumoniae_CIP12311_2012	NZ_JTGX01000073_c(62940..64094)	384	type_2_glycerol-3-phosphate_oxidase	7.5	1.15	0.62	0.73	Cytoplasmic
QI05_RS03225	Mycoplasma_pneumoniae_CIP12355_2012	NZ_JTHD01000017_49286..50440	384	type_2_glycerol-3-phosphate_oxidase	7.5	1.15	0.62	0.73	Cytoplasmic
PV86_RS02655	Mycoplasma_pneumoniae_CIP12357_2012	NZ_JTGY01000022_49310..50464	384	type_2_glycerol-3-phosphate_oxidase	7.5	1.15	0.62	0.73	Cytoplasmic
BIX59_RS00275	Mycoplasma_pneumoniae_CO103_2013	NZ_CP017335_c(63479..64633)	384	type_2_glycerol-3-phosphate_oxidase	7.5	1.15	0.62	0.73	Cytoplasmic
BIY07_RS00275	Mycoplasma_pneumoniae_CO3_2014	NZ_CP017342_c(63479..64633)	384	type_2_glycerol-3-phosphate_oxidase	7.5	1.15	0.62	0.73	Cytoplasmic
BIY06_RS01440	Mycoplasma_pneumoniae_CO36_2013	NZ_MJIT01000001_c(296873..298027)	384	type_2_glycerol-3-phosphate_oxidase	7.5	1.15	0.62	0.73	Cytoplasmic
BIX58_RS00280	Mycoplasma_pneumoniae_E16_2010	NZ_CP017332_c(63490..64644)	384	type_2_glycerol-3-phosphate_oxidase	7.5	1.15	0.62	0.73	Cytoplasmic
BIX53_RS00275	Mycoplasma_pneumoniae_E57_2009	NZ_CP017329_c(63478..64632)	384	type_2_glycerol-3-phosphate_oxidase	7.5	1.15	0.62	0.73	Cytoplasmic
MPNE_RS00280	Mycoplasma_pneumoniae_FH	NC_017504_c(63480..64634)	384	type_2_glycerol-3-phosphate_oxidase	7.5	1.15	0.62	0.73	Cytoplasmic
F539_RS00275	Mycoplasma_pneumoniae_FH_1954	NZ_CP010546_c(63478..64632)	384	type_2_glycerol-3-phosphate_oxidase	7.5	1.15	0.62	0.73	Cytoplasmic
BIX72_RS02190	Mycoplasma_pneumoniae_FH_1965_1954	NZ_MJJA01000001_450356..451510	384	type_2_glycerol-3-phosphate_oxidase	7.5	1.15	0.62	0.73	Cytoplasmic
BIX66_RS00275	Mycoplasma_pneumoniae_FH_2009_1954	NZ_CP017327_c(63478..64632)	384	type_2_glycerol-3-phosphate_oxidase	7.5	1.15	0.62	0.73	Cytoplasmic
B7R97_RS00275	Mycoplasma_pneumoniae_FH-tet-R_07	NZ_CP020690_c(63492..64646)	384	type_2_glycerol-3-phosphate_oxidase	7.5	1.15	0.62	0.73	Cytoplasmic
BIX62_RS00280	Mycoplasma_pneumoniae_FL1_2012	NZ_CP017333_c(63490..64644)	384	type_2_glycerol-3-phosphate_oxidase	7.5	1.15	0.62	0.73	Cytoplasmic
BIX64_RS00280	Mycoplasma_pneumoniae_FL8_2012	NZ_CP017331_c(63490..64644)	384	type_2_glycerol-3-phosphate_oxidase	7.5	1.15	0.62	0.73	Cytoplasmic
BIX79_RS02845	Mycoplasma_pneumoniae_G6_2010	NZ_MJIX01000004_c(120705..121859)	384	type_2_glycerol-3-phosphate_oxidase	7.5	1.15	0.62	0.73	Cytoplasmic
BIX55_RS00275	Mycoplasma_pneumoniae_GA3_2012	NZ_CP017336_c(63479..64633)	384	type_2_glycerol-3-phosphate_oxidase	7.5	1.15	0.62	0.73	Cytoplasmic
BIX78_RS03410	Mycoplasma_pneumoniae_K21_2010	NZ_MJIY01000002_c(679520..680674)	384	type_2_glycerol-3-phosphate_oxidase	7.5	1.15	0.62	0.73	Cytoplasmic
BIX67_RS00275	Mycoplasma_pneumoniae_K27_2010	NZ_CP017334_c(63478..64632)	384	type_2_glycerol-3-phosphate_oxidase	7.5	1.15	0.62	0.73	Cytoplasmic
MPNB_RS00275	Mycoplasma_pneumoniae_KCH-402	NZ_AP017318_c(63478..64632)	384	type_2_glycerol-3-phosphate_oxidase	7.5	1.15	0.62	0.73	Cytoplasmic
MPNC_RS00275	Mycoplasma_pneumoniae_KCH-405	NZ_AP017319_c(63479..64633)	384	type_2_glycerol-3-phosphate_oxidase	7.5	1.15	0.62	0.73	Cytoplasmic
F538_RS00275	Mycoplasma_pneumoniae_M1139_1981	NZ_CP010547_c(63479..64633)	384	type_2_glycerol-3-phosphate_oxidase	7.5	1.15	0.62	0.73	Cytoplasmic
MPN051	Mycoplasma_pneumoniae_M129	NC_000912_c(63494..64648)	384	dehydrogenase	7.5	1.15	0.62	0.73	Cytoplasmic
BIX60_RS00275	Mycoplasma_pneumoniae_M129_2002_1968	NZ_CP017343_c(63491..64645)	384	type_2_glycerol-3-phosphate_oxidase	7.5	1.15	0.62	0.73	Cytoplasmic
C985_RS00275	Mycoplasma_pneumoniae_M129-B7	NC_020076_c(63492..64646)	384	type_2_glycerol-3-phosphate_oxidase	7.5	1.15	0.62	0.73	Cytoplasmic
RF41_RS00275	Mycoplasma_pneumoniae_M2192_1982	NZ_CP010548_c(63478..64632)	384	type_2_glycerol-3-phosphate_oxidase	7.5	1.15	0.62	0.73	Cytoplasmic
G667_RS00275	Mycoplasma_pneumoniae_M2592_1982	NZ_CP010549_c(63477..64631)	384	type_2_glycerol-3-phosphate_oxidase	7.5	1.15	0.62	0.73	Cytoplasmic
Y923_RS00670	Mycoplasma_pneumoniae_M29_26	NZ_CP008895_c(140999..142153)	384	type_2_glycerol-3-phosphate_oxidase	7.5	1.15	0.62	0.73	Cytoplasmic
F529_RS00275	Mycoplasma_pneumoniae_MAC_Mac_1944	NZ_CP010550_c(63478..64632)	384	type_2_glycerol-3-phosphate_oxidase	7.5	1.15	0.62	0.73	Cytoplasmic
AFK26_RS01635	Mycoplasma_pneumoniae_Mympn_1145_1999	NZ_LHPO01000008_c(269788..270942)	384	type_2_glycerol-3-phosphate_oxidase	7.5	1.15	0.62	0.73	Cytoplasmic
AFK37_RS01675	Mycoplasma_pneumoniae_Mympn_2285_1996	NZ_LHPP01000008_c(269811..270965)	384	type_2_glycerol-3-phosphate_oxidase	7.5	1.15	0.62	0.73	Cytoplasmic
AFK42_RS02440	Mycoplasma_pneumoniae_Mympn_2882_1999	NZ_LHPQ01000014_c(277207..278361)	384	type_2_glycerol-3-phosphate_oxidase	7.5	1.15	0.62	0.73	Cytoplasmic
AFK43_RS02090	Mycoplasma_pneumoniae_Mympn_3163_2001	NZ_LHPR01000012_c(240482..241636)	384	type_2_glycerol-3-phosphate_oxidase	7.5	1.15	0.62	0.73	Cytoplasmic
AFK44_RS01650	Mycoplasma_pneumoniae_Mympn_3896_2005	NZ_LHPS01000011_52805..53959	384	type_2_glycerol-3-phosphate_oxidase	7.5	1.15	0.62	0.73	Cytoplasmic
AFK45_RS02055	Mycoplasma_pneumoniae_Mympn_3912_2005	NZ_LHPT01000013_66471..67625	384	type_2_glycerol-3-phosphate_oxidase	7.5	1.15	0.62	0.73	Cytoplasmic
AFK46_RS01975	Mycoplasma_pneumoniae_Mympn_4010_2005	NZ_LHPU01000011_49786..50940	384	type_2_glycerol-3-phosphate_oxidase	7.5	1.15	0.62	0.73	Cytoplasmic
AFK47_RS02255	Mycoplasma_pneumoniae_Mympn_4318_2000or2003	NZ_LHPV01000010_c(274238..275392)	384	type_2_glycerol-3-phosphate_oxidase	7.5	1.15	0.62	0.73	Cytoplasmic
AFK48_RS01260	Mycoplasma_pneumoniae_Mympn_4358_2000or2003	NZ_LHPW01000010_49757..50911	384	type_2_glycerol-3-phosphate_oxidase	7.5	1.15	0.62	0.73	Cytoplasmic
AFK27_RS02440	Mycoplasma_pneumoniae_Mympn_4802_2006	NZ_LHPX01000009_c(272650..273804)	384	type_2_glycerol-3-phosphate_oxidase	7.5	1.15	0.62	0.73	Cytoplasmic
AFK28_RS02460	Mycoplasma_pneumoniae_Mympn_4807_2008	NZ_LHPY01000011_c(269772..270926)	384	type_2_glycerol-3-phosphate_oxidase	7.5	1.15	0.62	0.73	Cytoplasmic
AFK29_RS02620	Mycoplasma_pneumoniae_Mympn_4911_2008	NZ_LHPZ01000012_138892..140046	384	type_2_glycerol-3-phosphate_oxidase	7.5	1.15	0.62	0.73	Cytoplasmic
AFK30_RS01415	Mycoplasma_pneumoniae_Mympn_5392_1993	NZ_LHQA01000011_117051..118205	384	type_2_glycerol-3-phosphate_oxidase	7.5	1.15	0.62	0.73	Cytoplasmic
AFK31_RS03080	Mycoplasma_pneumoniae_Mympn_5393_1991	NZ_LHQB01000013_73858..75012	384	type_2_glycerol-3-phosphate_oxidase	7.5	1.15	0.62	0.73	Cytoplasmic
AFK32_RS02300	Mycoplasma_pneumoniae_Mympn_5767_2011	NZ_LHQC01000011_116693..117847	384	type_2_glycerol-3-phosphate_oxidase	7.5	1.15	0.62	0.73	Cytoplasmic
AFK33_RS00400	Mycoplasma_pneumoniae_Mympn_5817_2011	NZ_LHQD01000008_49797..50951	384	type_2_glycerol-3-phosphate_oxidase	7.5	1.15	0.62	0.73	Cytoplasmic
AFK34_RS01390	Mycoplasma_pneumoniae_Mympn_5837_2011	NZ_LHQE01000009_66378..67532	384	type_2_glycerol-3-phosphate_oxidase	7.5	1.15	0.62	0.73	Cytoplasmic
AFK35_RS02225	Mycoplasma_pneumoniae_Mympn_5954_2011	NZ_LHQF01000012_116640..117794	384	type_2_glycerol-3-phosphate_oxidase	7.5	1.15	0.62	0.73	Cytoplasmic
AFK36_RS01620	Mycoplasma_pneumoniae_Mympn_6009_2011	NZ_LHQG01000012_49794..50948	384	type_2_glycerol-3-phosphate_oxidase	7.5	1.15	0.62	0.73	Cytoplasmic
AFK38_RS01480	Mycoplasma_pneumoniae_Mympn_6250_2011	NZ_LHQH01000011_66359..67513	384	type_2_glycerol-3-phosphate_oxidase	7.5	1.15	0.62	0.73	Cytoplasmic
AFK39_RS02625	Mycoplasma_pneumoniae_Mympn_6282_2011	NZ_LHQI01000016_73887..75041	384	type_2_glycerol-3-phosphate_oxidase	7.5	1.15	0.62	0.73	Cytoplasmic
AFK40_RS02850	Mycoplasma_pneumoniae_Mympn_6421_1970or1979	NZ_LHQJ01000013_c(166973..168127)	384	type_2_glycerol-3-phosphate_oxidase	7.5	1.15	0.62	0.73	Cytoplasmic
EXC43_RS03635	Mycoplasma_pneumoniae_NCTC10119_1900or1967	NZ_LR214945_750908..752062	384	type_2_glycerol-3-phosphate_oxidase	7.5	1.15	0.62	0.73	Cytoplasmic
C897_RS00280	Mycoplasma_pneumoniae_PI_1428_1960	NZ_CP010538_c(63490..64644)	384	type_2_glycerol-3-phosphate_oxidase	7.5	1.15	0.62	0.73	Cytoplasmic
C680_RS00275	Mycoplasma_pneumoniae_PO1_1980	NZ_CP010551_c(63478..64632)	384	type_2_glycerol-3-phosphate_oxidase	7.5	1.15	0.62	0.73	Cytoplasmic
BIX56_RS00275	Mycoplasma_pneumoniae_RI3_2007	NZ_CP017340_c(63478..64632)	384	type_2_glycerol-3-phosphate_oxidase	7.5	1.15	0.62	0.73	Cytoplasmic
B7W93_RS00275	Mycoplasma_pneumoniae_S12-tet-R_07	NZ_CP020712_c(63492..64646)	384	type_2_glycerol-3-phosphate_oxidase	7.5	1.15	0.62	0.73	Cytoplasmic
B7W90_RS00275	Mycoplasma_pneumoniae_S34-tet-R_07	NZ_CP020710_c(63492..64646)	384	type_2_glycerol-3-phosphate_oxidase	7.5	1.15	0.62	0.73	Cytoplasmic
AVK85_RS00280	Mycoplasma_pneumoniae_S355_06	NZ_CP013829_c(63490..64644)	384	type_2_glycerol-3-phosphate_oxidase	7.5	1.15	0.62	0.73	Cytoplasmic
B7W92_RS00275	Mycoplasma_pneumoniae_S4-tet-R_07	NZ_CP020711_c(63492..64646)	384	type_2_glycerol-3-phosphate_oxidase	7.5	1.15	0.62	0.73	Cytoplasmic
B7R99_RS00275	Mycoplasma_pneumoniae_S55-tet-R_10	NZ_CP020692_c(63462..64616)	384	type_2_glycerol-3-phosphate_oxidase	7.5	1.15	0.62	0.73	Cytoplasmic
B7R95_RS00275	Mycoplasma_pneumoniae_S63-tet-R_07	NZ_CP020689_c(63492..64646)	384	type_2_glycerol-3-phosphate_oxidase	7.5	1.15	0.62	0.73	Cytoplasmic
B7R98_RS00275	Mycoplasma_pneumoniae_S68-tet-R_10	NZ_CP020691_c(63491..64645)	384	type_2_glycerol-3-phosphate_oxidase	7.5	1.15	0.62	0.73	Cytoplasmic
B7S00_RS00275	Mycoplasma_pneumoniae_S91-tet-R_07	NZ_CP020693_c(63492..64646)	384	type_2_glycerol-3-phosphate_oxidase	7.5	1.15	0.62	0.73	Cytoplasmic
EXC36_RS01220	Mycoplasma_pulmonis_NCTC10139_1900or1973	NZ_LR215008_293397..294551	384	type_2_glycerol-3-phosphate_oxidase	7.5	1.15	0.62	0.73	Cytoplasmic
MYPU_RS01315	Mycoplasma_pulmonis_UAB_CTIP	NC_002771_309869..311023	384	type_2_glycerol-3-phosphate_oxidase	7.5	1.15	0.62	0.73	Cytoplasmic
